# Supplementary material for: 1-(2,3-Di­cyano­phen­yl)pyridin-1-ium-4-olate monohydrate
Source: Acta Crystallogr Sect E Struct Rep Online. 2013 Apr 20;69(Pt 5):o767. doi: 10.1107/S1600536813008891 (PMC3648292; doi:10.1107/S1600536813008891)
Supplement: Supplementary file 1 [file e-69-0o767-sup1.cif]

##############################################################################
#                                                                            #
# This CIF contains the data in a paper accepted for publication in          #
# Acta Crystallographica Section E. It conforms to the requirements of       #
# Notes for Authors for Acta Crystallographica Section E, and has been       #
# peer reviewed under the auspices of the IUCr Commission on Journals.       #
#                                                                            #
# Full details of the Crystallographic Information File format               #
# are given in the paper "The Crystallographic Information File (CIF):       #
# a New Standard Archive File for Crystallography" by S. R. Hall, F. H.      #
# Allen and I. D. Brown [Acta Cryst. (1991), A47, 655-685].                  #
#                                                                            #
# The current version of the core CIF dictionary is obtainable from          #
# ftp://ftp.iucr.org/pub/cif_core.dic.                                       #
#                                                                            #
# Software is freely available for graphical display of the structure(s)     #
# in this CIF. For information consult the CIF software page                 #
# http://www.iucr.org/resources/cif/software.                                #
#                                                                            #
# This file may be used for bona fide research purposes within the           #
# scientific community so long as proper attribution is given to the journal # 
# article from which it was obtained.                                        #
#                                                                            #
##############################################################################
data_global
_audit_creation_method     'form.cif (version 2.0)'
_journal_data_validation_number     ?
_journal_date_recd_electronic     2012-11-05
_journal_date_accepted     2013-04-02
_journal_name_full     'Acta Crystallographica, Section E'
_journal_year     2013
_journal_volume     69
_journal_issue      5
_journal_page_first     o767
_journal_page_last     o767
_journal_paper_category     QO
_journal_paper_doi     10.1107/S1600536813008891
_journal_coeditor_code     BV2216
_publ_contact_author_name     'Prof. Dr. Suping Feng'
_publ_contact_author_address
;
      Advanced Material Institute of Research,
      Department of Chemistry and Chemical Engineering,
      Shandong Institute of Education,
      Jinan, 250013,
      People's Republic of China
      College of Chemistry and Chemical Engineering
      Liaocheng University
      Liaocheng, 252059
      People's Republic of China
;
_publ_contact_author_email     'fengsuping@126.com'
_publ_contact_author_fax     '0086-531-88866201'
_publ_contact_author_phone     '0086-531-8886220'
_publ_section_title
;
1-(2,3-Dicyanophenyl)pyridin-1-ium-4-olate monohydrate
;
loop_
    _publ_author_name
    _publ_author_address
    'Han, Zhe'
;
School of Materials Science and Engineering of Shandong University
250014 Jinan
People's Republic of China
New Materials Institute of Shandong Academy of Sciences
250014 Jinan
People's Republic of China
;
    'Zhu, Ying'
;
New Materials Institute of Shandong Academy of Sciences
250014 Jinan
People's Republic of China
;
    'Tian, Xuelei'
;
School of Materials Science and Engineering of Shandong University
250014 Jinan
People's Republic of China
;
    'Feng, Suping'
;
School of Environmental Science and Engineering of Shandong University
250100 Jinan
People's Republic of China
;
data_I
_audit_creation_method     SHELXL-97
_chemical_name_systematic
;
1-(2,3-Dicyanophenyl)pyridin-1-ium-4-olate monohydrate
;
_chemical_name_common     ?
_chemical_formula_moiety     'C13 H7 N3 O, H2 O'
_chemical_formula_sum     'C13 H9 N3 O2'
_chemical_formula_iupac     'C13 H7 N3 O, H2 O'
_chemical_formula_weight     239.23
_chemical_melting_point     ?
_symmetry_cell_setting     monoclinic
_symmetry_space_group_name_H-M     'P 21/c'
_symmetry_space_group_name_Hall     '-P 2ybc'
loop_
    _symmetry_equiv_pos_as_xyz
    'x, y, z'
    '-x, y+1/2, -z+1/2'
    '-x, -y, -z'
    'x, -y-1/2, z-1/2'
_cell_length_a     11.977(2)
_cell_length_b     7.2497(12)
_cell_length_c     13.850(2)
_cell_angle_alpha     90.00
_cell_angle_beta     94.244(3)
_cell_angle_gamma     90.00
_cell_volume     1199.3(3)
_cell_formula_units_Z     4
_cell_measurement_reflns_used     2117
_cell_measurement_theta_min     1.70
_cell_measurement_theta_max     25.00
_cell_measurement_temperature     293(2)
_exptl_crystal_description     block
_exptl_crystal_colour     colorless
_exptl_crystal_size_max     0.12
_exptl_crystal_size_mid     0.10
_exptl_crystal_size_min     0.08
_exptl_crystal_density_diffrn     1.325
_exptl_crystal_density_meas     ?
_exptl_crystal_density_method     'not measured'
_exptl_crystal_F_000     496
_exptl_absorpt_coefficient_mu     0.093
_exptl_absorpt_correction_type     multi-scan
_exptl_absorpt_process_details     '(SADABS; Bruker, 2001)'
_exptl_absorpt_correction_T_min     0.9889
_exptl_absorpt_correction_T_max     0.9926
_exptl_special_details     ?
_diffrn_ambient_temperature     293(2)
_diffrn_radiation_type     MoK\a
_diffrn_radiation_wavelength     0.71073
_diffrn_radiation_source     'fine-focus sealed tube'
_diffrn_radiation_monochromator     graphite
_diffrn_measurement_device_type     'Bruker APEXII CCD'
_diffrn_measurement_method     '\f and \w scans'
_diffrn_detector_area_resol_mean     ?
_diffrn_reflns_number     5795
_diffrn_reflns_av_R_equivalents     0.0424
_diffrn_reflns_av_sigmaI/netI     0.0530
_diffrn_reflns_theta_min     1.70
_diffrn_reflns_theta_max     25.00
_diffrn_reflns_theta_full     25.00
_diffrn_measured_fraction_theta_max     0.996
_diffrn_measured_fraction_theta_full     0.996
_diffrn_reflns_limit_h_min     -14
_diffrn_reflns_limit_h_max     14
_diffrn_reflns_limit_k_min     0
_diffrn_reflns_limit_k_max     8
_diffrn_reflns_limit_l_min     0
_diffrn_reflns_limit_l_max     16
_diffrn_standards_number     0
_diffrn_standards_interval_count     .
_diffrn_standards_interval_time     .
_diffrn_standards_decay_%     ?
_refine_special_details
;
 Refinement of F^2^ against ALL reflections.  The weighted R-factor wR and
 goodness of fit S are based on F^2^, conventional R-factors R are based
 on F, with F set to zero for negative F^2^. The threshold expression of
 F^2^ > 2sigma(F^2^) is used only for calculating R-factors(gt) etc. and is
 not relevant to the choice of reflections for refinement.  R-factors based
 on F^2^ are statistically about twice as large as those based on F, and R-
 factors based on ALL data will be even larger.
;
_reflns_number_total     2112
_reflns_number_gt     1349
_reflns_threshold_expression     I>2sigma(I)
_refine_ls_structure_factor_coef     Fsqd
_refine_ls_matrix_type     full
_refine_ls_R_factor_all     0.0761
_refine_ls_R_factor_gt     0.0435
_refine_ls_wR_factor_gt     0.1040
_refine_ls_wR_factor_ref     0.1238
_refine_ls_goodness_of_fit_ref     1.033
_refine_ls_restrained_S_all     1.033
_refine_ls_number_reflns     2112
_refine_ls_number_parameters     172
_refine_ls_number_restraints     0
_refine_ls_hydrogen_treatment     mixed
_refine_ls_weighting_scheme     calc
_refine_ls_weighting_details
                 'calc w=1/[\s^2^(Fo^2^)+(0.0572P)^2^] where P=(Fo^2^+2Fc^2^)/3'
_atom_sites_solution_hydrogens     geom
_atom_sites_solution_primary     direct
_atom_sites_solution_secondary     difmap
_refine_ls_shift/su_max     0.000
_refine_ls_shift/su_mean     0.000
_refine_diff_density_max     0.123
_refine_diff_density_min     -0.144
_refine_ls_extinction_method     'SHELXL97 (Sheldrick, 2008)'
_refine_ls_extinction_coef     0.015(4)
_refine_ls_extinction_expression
                                  'Fc^*^=kFc[1+0.001xFc^2^\l^3^/sin(2\q)]^-1/4^'
loop_
    _atom_type_symbol
    _atom_type_description
    _atom_type_scat_dispersion_real
    _atom_type_scat_dispersion_imag
    _atom_type_scat_source
    'C' 'C' 0.0033 0.0016
                         'International Tables Vol C Tables 4.2.6.8 and 6.1.1.4'
    'H' 'H' 0.0000 0.0000
                         'International Tables Vol C Tables 4.2.6.8 and 6.1.1.4'
    'N' 'N' 0.0061 0.0033
                         'International Tables Vol C Tables 4.2.6.8 and 6.1.1.4'
    'O' 'O' 0.0106 0.0060
                         'International Tables Vol C Tables 4.2.6.8 and 6.1.1.4'
_computing_data_collection     'APEX2 (Bruker, 2004)'
_computing_cell_refinement     'SAINT-Plus (Bruker, 2001)'
_computing_data_reduction     'SAINT-Plus (Bruker, 2001)'
_computing_structure_solution     'SHELXS97 (Sheldrick, 2008)'
_computing_structure_refinement     'SHELXL97 (Sheldrick, 2008)'
_computing_molecular_graphics     'SHELXTL (Sheldrick, 2008)'
_computing_publication_material     'SHELXTL (Sheldrick, 2008)'
loop_
    _atom_site_type_symbol
    _atom_site_label
    _atom_site_fract_x
    _atom_site_fract_y
    _atom_site_fract_z
    _atom_site_U_iso_or_equiv
    _atom_site_adp_type
    _atom_site_calc_flag
    _atom_site_refinement_flags
    _atom_site_occupancy
    _atom_site_symmetry_multiplicity
    _atom_site_disorder_assembly
    _atom_site_disorder_group
    O O1 0.44687(15) 0.4052(2) 0.64729(11) 0.0821(6) Uani d . 1 1 . .
    N N1 0.14211(16) -0.0800(2) 0.38040(14) 0.0686(6) Uani d . 1 1 . .
    N N2 0.00645(18) -0.1230(3) 0.11391(13) 0.0794(7) Uani d . 1 1 . .
    N N3 0.29064(13) 0.35472(19) 0.37786(11) 0.0477(5) Uani d . 1 1 . .
    C C1 0.23465(16) 0.3377(2) 0.28309(13) 0.0469(5) Uani d . 1 1 . .
    C C2 0.17290(15) 0.1798(2) 0.25806(13) 0.0437(5) Uani d . 1 1 . .
    C C3 0.11900(16) 0.1688(2) 0.16464(14) 0.0479(5) Uani d . 1 1 . .
    C C4 0.12482(18) 0.3119(3) 0.09995(14) 0.0578(6) Uani d . 1 1 . .
    H H4A 0.0889 0.3032 0.0383 0.069 Uiso calc R 1 1 . .
    C C5 0.1844(2) 0.4680(3) 0.12749(15) 0.0652(7) Uani d . 1 1 . .
    H H5A 0.1875 0.5659 0.0844 0.078 Uiso calc R 1 1 . .
    C C6 0.23959(19) 0.4810(3) 0.21802(16) 0.0609(6) Uani d . 1 1 . .
    H H6A 0.2803 0.5867 0.2354 0.073 Uiso calc R 1 1 . .
    C C7 0.15735(17) 0.0352(3) 0.32680(15) 0.0482(5) Uani d . 1 1 . .
    C C8 0.05625(18) 0.0052(3) 0.13666(14) 0.0561(6) Uani d . 1 1 . .
    C C9 0.27488(17) 0.5072(2) 0.43253(15) 0.0536(6) Uani d . 1 1 . .
    H H9A 0.2273 0.5997 0.4075 0.064 Uiso calc R 1 1 . .
    C C10 0.32575(18) 0.5283(3) 0.52132(15) 0.0567(6) Uani d . 1 1 . .
    H H10A 0.3128 0.6349 0.5561 0.068 Uiso calc R 1 1 . .
    C C11 0.39919(18) 0.3909(3) 0.56354(15) 0.0578(6) Uani d . 1 1 . .
    C C12 0.41474(18) 0.2360(3) 0.50307(15) 0.0618(6) Uani d . 1 1 . .
    H H12A 0.4627 0.1421 0.5257 0.074 Uiso calc R 1 1 . .
    C C13 0.36240(17) 0.2209(3) 0.41422(14) 0.0570(6) Uani d . 1 1 . .
    H H13A 0.3752 0.1176 0.3768 0.068 Uiso calc R 1 1 . .
    O O1W 0.60702(15) 0.1549(2) 0.71708(14) 0.0732(5) Uani d . 1 1 . .
    H H1WA 0.544(2) 0.236(4) 0.6961(19) 0.121(11) Uiso d . 1 1 . .
    H H1WB 0.583(2) 0.095(4) 0.766(2) 0.120(12) Uiso d . 1 1 . .
loop_
    _atom_site_aniso_label
    _atom_site_aniso_U_11
    _atom_site_aniso_U_22
    _atom_site_aniso_U_33
    _atom_site_aniso_U_12
    _atom_site_aniso_U_13
    _atom_site_aniso_U_23
    O1 0.1059(14) 0.0738(11) 0.0615(10) 0.0203(9) -0.0291(9) -0.0165(8)
    N1 0.0756(14) 0.0545(11) 0.0750(14) -0.0007(9) 0.0007(11) 0.0099(10)
    N2 0.0927(16) 0.0754(13) 0.0685(14) -0.0333(12) -0.0050(11) -0.0101(10)
    N3 0.0482(10) 0.0384(9) 0.0549(10) 0.0008(7) -0.0071(8) -0.0087(7)
    C1 0.0472(12) 0.0433(11) 0.0494(12) -0.0008(9) -0.0022(9) -0.0062(9)
    C2 0.0458(12) 0.0385(10) 0.0467(11) -0.0013(8) 0.0019(9) -0.0029(8)
    C3 0.0481(12) 0.0464(11) 0.0492(12) -0.0050(9) 0.0033(9) -0.0060(9)
    C4 0.0663(15) 0.0606(13) 0.0452(12) -0.0070(11) -0.0046(10) -0.0017(10)
    C5 0.0849(17) 0.0540(13) 0.0557(14) -0.0102(12) -0.0026(12) 0.0070(10)
    C6 0.0718(16) 0.0459(12) 0.0637(15) -0.0143(11) -0.0042(12) -0.0005(10)
    C7 0.0487(13) 0.0419(11) 0.0531(13) -0.0006(9) -0.0016(10) -0.0078(10)
    C8 0.0590(14) 0.0586(13) 0.0497(13) -0.0132(11) -0.0019(10) -0.0053(10)
    C9 0.0571(14) 0.0377(11) 0.0640(14) 0.0032(9) -0.0082(11) -0.0077(9)
    C10 0.0642(14) 0.0435(11) 0.0608(14) 0.0065(10) -0.0062(11) -0.0141(9)
    C11 0.0654(15) 0.0504(12) 0.0555(14) 0.0030(11) -0.0088(11) -0.0090(10)
    C12 0.0653(16) 0.0503(12) 0.0667(15) 0.0159(10) -0.0148(11) -0.0088(10)
    C13 0.0585(14) 0.0434(11) 0.0673(14) 0.0088(10) -0.0082(11) -0.0128(10)
    O1W 0.0750(13) 0.0633(11) 0.0813(13) 0.0009(9) 0.0063(10) 0.0050(9)
_geom_special_details
;
 All esds (except the esd in the dihedral angle between two l.s. planes)
 are estimated using the full covariance matrix.  The cell esds are taken
 into account individually in the estimation of esds in distances, angles
 and torsion angles; correlations between esds in cell parameters are only
 used when they are defined by crystal symmetry.  An approximate (isotropic)
 treatment of cell esds is used for estimating esds involving l.s. planes.
;
loop_
    _geom_bond_atom_site_label_1
    _geom_bond_atom_site_label_2
    _geom_bond_site_symmetry_2
    _geom_bond_distance
    _geom_bond_publ_flag
    O1 C11 . 1.259(2) ?
    N1 C7 . 1.141(2) ?
    N2 C8 . 1.136(2) ?
    N3 C9 . 1.361(2) ?
    N3 C13 . 1.367(2) ?
    N3 C1 . 1.434(2) ?
    C1 C6 . 1.379(3) ?
    C1 C2 . 1.393(2) ?
    C2 C3 . 1.405(2) ?
    C2 C7 . 1.437(3) ?
    C3 C4 . 1.375(3) ?
    C3 C8 . 1.442(3) ?
    C4 C5 . 1.377(3) ?
    C4 H4A . 0.9300 ?
    C5 C6 . 1.376(3) ?
    C5 H5A . 0.9300 ?
    C6 H6A . 0.9300 ?
    C9 C10 . 1.340(3) ?
    C9 H9A . 0.9300 ?
    C10 C11 . 1.425(3) ?
    C10 H10A . 0.9300 ?
    C11 C12 . 1.421(3) ?
    C12 C13 . 1.343(2) ?
    C12 H12A . 0.9300 ?
    C13 H13A . 0.9300 ?
    O1W H1WA . 0.98(3) ?
    O1W H1WB . 0.87(3) ?
loop_
    _geom_angle_atom_site_label_1
    _geom_angle_atom_site_label_2
    _geom_angle_atom_site_label_3
    _geom_angle_site_symmetry_1
    _geom_angle_site_symmetry_3
    _geom_angle
    _geom_angle_publ_flag
    C9 N3 C13 . . 118.73(16) ?
    C9 N3 C1 . . 120.28(15) ?
    C13 N3 C1 . . 120.98(15) ?
    C6 C1 C2 . . 120.27(17) ?
    C6 C1 N3 . . 119.57(16) ?
    C2 C1 N3 . . 120.14(16) ?
    C1 C2 C3 . . 118.35(16) ?
    C1 C2 C7 . . 121.80(16) ?
    C3 C2 C7 . . 119.73(16) ?
    C4 C3 C2 . . 121.03(17) ?
    C4 C3 C8 . . 119.71(17) ?
    C2 C3 C8 . . 119.26(17) ?
    C3 C4 C5 . . 119.31(18) ?
    C3 C4 H4A . . 120.3 ?
    C5 C4 H4A . . 120.3 ?
    C6 C5 C4 . . 120.84(19) ?
    C6 C5 H5A . . 119.6 ?
    C4 C5 H5A . . 119.6 ?
    C5 C6 C1 . . 120.18(18) ?
    C5 C6 H6A . . 119.9 ?
    C1 C6 H6A . . 119.9 ?
    N1 C7 C2 . . 178.2(2) ?
    N2 C8 C3 . . 179.4(2) ?
    C10 C9 N3 . . 122.07(18) ?
    C10 C9 H9A . . 119.0 ?
    N3 C9 H9A . . 119.0 ?
    C9 C10 C11 . . 121.43(18) ?
    C9 C10 H10A . . 119.3 ?
    C11 C10 H10A . . 119.3 ?
    O1 C11 C12 . . 122.52(18) ?
    O1 C11 C10 . . 123.01(18) ?
    C12 C11 C10 . . 114.47(18) ?
    C13 C12 C11 . . 122.10(18) ?
    C13 C12 H12A . . 119.0 ?
    C11 C12 H12A . . 119.0 ?
    C12 C13 N3 . . 121.17(17) ?
    C12 C13 H13A . . 119.4 ?
    N3 C13 H13A . . 119.4 ?
    H1WA O1W H1WB . . 104(3) ?
loop_
    _geom_torsion_atom_site_label_1
    _geom_torsion_atom_site_label_2
    _geom_torsion_atom_site_label_3
    _geom_torsion_atom_site_label_4
    _geom_torsion_site_symmetry_1
    _geom_torsion_site_symmetry_2
    _geom_torsion_site_symmetry_3
    _geom_torsion_site_symmetry_4
    _geom_torsion
    _geom_torsion_publ_flag
    C9 N3 C1 C6 . . . . 50.0(3) ?
    C13 N3 C1 C6 . . . . -128.6(2) ?
    C9 N3 C1 C2 . . . . -128.0(2) ?
    C13 N3 C1 C2 . . . . 53.4(3) ?
    C6 C1 C2 C3 . . . . 1.7(3) ?
    N3 C1 C2 C3 . . . . 179.77(17) ?
    C6 C1 C2 C7 . . . . -174.18(19) ?
    N3 C1 C2 C7 . . . . 3.9(3) ?
    C1 C2 C3 C4 . . . . -1.4(3) ?
    C7 C2 C3 C4 . . . . 174.61(19) ?
    C1 C2 C3 C8 . . . . 178.93(18) ?
    C7 C2 C3 C8 . . . . -5.1(3) ?
    C2 C3 C4 C5 . . . . 0.0(3) ?
    C8 C3 C4 C5 . . . . 179.7(2) ?
    C3 C4 C5 C6 . . . . 1.1(3) ?
    C4 C5 C6 C1 . . . . -0.8(3) ?
    C2 C1 C6 C5 . . . . -0.7(3) ?
    N3 C1 C6 C5 . . . . -178.7(2) ?
    C1 C2 C7 N1 . . . . 140(7) ?
    C3 C2 C7 N1 . . . . -36(7) ?
    C4 C3 C8 N2 . . . . -1E1(3)
                               ?
    C2 C3 C8 N2 . . . .  17E1(10)
                                 ?
    C13 N3 C9 C10 . . . . -1.3(3) ?
    C1 N3 C9 C10 . . . . -179.9(2) ?
    N3 C9 C10 C11 . . . . -0.2(3) ?
    C9 C10 C11 O1 . . . . -178.9(2) ?
    C9 C10 C11 C12 . . . . 1.4(3) ?
    O1 C11 C12 C13 . . . . 179.2(2) ?
    C10 C11 C12 C13 . . . . -1.1(3) ?
    C11 C12 C13 N3 . . . . -0.4(3) ?
    C9 N3 C13 C12 . . . . 1.6(3) ?
    C1 N3 C13 C12 . . . . -179.8(2) ?
loop_
    _geom_hbond_atom_site_label_D
    _geom_hbond_atom_site_label_H
    _geom_hbond_atom_site_label_A
    _geom_hbond_site_symmetry_A
    _geom_hbond_distance_DH
    _geom_hbond_distance_HA
    _geom_hbond_distance_DA
    _geom_hbond_angle_DHA
    O1W H1WA O1 . 0.98(3) 1.79(3) 2.763(2) 170(3)
    O1W H1WB O1 2_646 0.87(3) 1.88(3) 2.721(2) 162(3)
    C6 H6A O1W 3_666 0.93 2.37 3.302(3) 176.7
    C13 H13A O1W 3_656 0.93 2.38 3.311(3) 175.3
    C9 H9A N1 1_565 0.93 2.55 3.440(2) 160
