# Supplementary material for: 1-(2,3-Di­cyano­phen­yl)pyridin-1-ium-4-olate monohydrate
Source: Acta Crystallogr Sect E Struct Rep Online. 2013 Apr 20;69(Pt 5):o767. doi: 10.1107/S1600536813008891 (PMC3648292; doi:10.1107/S1600536813008891)
Supplement: Supplementary file 2 [file e-69-0o767-Isup2.hkl]

# 
# h,k,l, Fc-squared, Fo-squared, sigma(Fo-squared) and status flag 
# 
data_I
_shelx_title ' I         P 21/c       R = 0.05' 
_shelx_refln_list_code          4 
_shelx_F_calc_maximum      118.16 
_exptl_crystal_F_000       496.00 
_reflns_d_resolution_high  0.8409 
 
loop_ 
 _symmetry_equiv_pos_as_xyz 
 'x, y, z' 
 '-x, y+1/2, -z+1/2' 
 '-x, -y, -z' 
 'x, -y-1/2, z-1/2' 
 
_cell_length_a    11.9770 
_cell_length_b     7.2497 
_cell_length_c    13.8500 
_cell_angle_alpha  90.000 
_cell_angle_beta   94.244 
_cell_angle_gamma  90.000 
 
_shelx_F_squared_multiplier     1.000 
 
loop_ 
 _refln_index_h 
 _refln_index_k 
 _refln_index_l 
 _refln_F_squared_calc 
 _refln_F_squared_meas 
 _refln_F_squared_sigma 
 _refln_observed_status 
   1   0   0        9.63        5.92      0.99 o 
   2   0   0     2782.73     2486.68     96.42 o 
   3   0   0      232.59      223.04     10.72 o 
   4   0   0     1935.81     1963.55     50.36 o 
   5   0   0      944.90      986.22     26.62 o 
   6   0   0       36.68       38.53      3.69 o 
   7   0   0     1331.56     1426.82     38.48 o 
   8   0   0      109.41      119.86      6.26 o 
   9   0   0       91.88       90.94      5.94 o 
  10   0   0        2.47        6.57      3.98 o 
  11   0   0       20.41       17.23      6.25 o 
  12   0   0        0.00        0.75      4.56 o 
  13   0   0        4.68        5.56      5.90 o 
  14   0   0        0.67        0.38      5.06 o 
   1   1   0     9120.25     8942.68    576.93 o 
   2   1   0       78.80       77.86      2.48 o 
   3   1   0      395.57      378.10      8.87 o 
   4   1   0      444.87      472.36     11.09 o 
   5   1   0        0.06       -0.73      0.73 o 
   6   1   0      261.36      281.44     11.01 o 
   7   1   0       45.98       51.21     10.21 o 
   8   1   0        0.04        1.59      1.54 o 
   9   1   0        0.09        2.53      1.91 o 
  10   1   0        2.84        2.61      3.02 o 
  11   1   0        0.01        0.18      7.49 o 
  12   1   0        8.56       11.06      4.36 o 
  13   1   0        2.06        3.82      3.68 o 
  14   1   0        0.07        3.90      4.45 o 
   0   2   0     1161.65     1104.32     49.65 o 
   1   2   0      883.32      841.21     13.85 o 
   2   2   0      916.98      888.22     14.70 o 
   3   2   0       55.08       55.47      1.95 o 
   4   2   0     1214.00     1256.80     20.85 o 
   5   2   0      111.92      119.89      4.15 o 
   6   2   0      115.33      129.58      4.55 o 
   7   2   0        3.68        1.39      1.24 o 
   8   2   0      153.18      183.34     10.83 o 
   9   2   0       39.77       47.31      4.26 o 
  10   2   0       79.00       81.03      7.55 o 
  11   2   0        0.95        6.56      3.64 o 
  12   2   0        9.61        7.97      4.10 o 
  13   2   0        7.62        4.69      4.55 o 
   1   3   0      110.62      115.35      2.94 o 
   2   3   0       24.62       28.39      1.47 o 
   3   3   0       78.00       83.00      6.99 o 
   4   3   0      151.58      157.26      4.48 o 
   5   3   0      565.56      563.46     10.78 o 
   6   3   0        4.77        4.18      1.17 o 
   7   3   0       45.53       46.74      3.23 o 
   8   3   0        0.21        0.45      1.55 o 
   9   3   0        7.03        7.82      2.22 o 
  10   3   0       14.90       20.05      3.51 o 
  11   3   0        1.38        2.38      2.59 o 
  12   3   0        0.63        0.91      3.40 o 
  13   3   0        0.85        4.89      4.58 o 
   0   4   0       55.25       61.97      6.24 o 
   1   4   0       54.33       53.66      3.61 o 
   2   4   0      288.34      262.11      5.73 o 
   3   4   0        7.80        5.58      1.02 o 
   4   4   0        0.82        0.03      0.82 o 
   5   4   0       44.40       41.46      2.68 o 
   6   4   0        3.88        3.46      1.63 o 
   7   4   0      138.77      141.59      6.03 o 
   8   4   0       58.57       64.84      5.01 o 
   9   4   0       19.59       16.23      3.25 o 
  10   4   0       86.94      100.89      8.85 o 
  11   4   0        0.10        3.58      3.47 o 
  12   4   0       11.83       16.23      7.62 o 
   1   5   0       65.30       86.31      4.42 o 
   2   5   0      106.36      104.58      4.79 o 
   3   5   0      208.13      201.53     11.97 o 
   4   5   0      187.36      179.17      6.68 o 
   5   5   0        5.92        5.23      1.46 o 
   6   5   0      268.15      278.04      8.07 o 
   7   5   0        0.85       -0.27      1.58 o 
   8   5   0       20.58       21.26      3.43 o 
   9   5   0        2.91        3.59      2.61 o 
  10   5   0        9.74        8.65      3.19 o 
  11   5   0        5.49        4.57      2.93 o 
   0   6   0      460.62      453.82     15.50 o 
   1   6   0      149.05      153.46      5.50 o 
   2   6   0      356.00      359.67     10.91 o 
   3   6   0        1.28        1.11      1.75 o 
   4   6   0       32.83       28.63      3.44 o 
   5   6   0       46.88       40.64      3.95 o 
   6   6   0        6.02        5.85      4.62 o 
   7   6   0        1.60       -0.51      2.29 o 
   8   6   0        1.53       10.03      5.20 o 
   9   6   0        9.91        7.23      3.74 o 
  10   6   0        0.02        4.16      3.46 o 
   1   7   0       71.61       85.36      4.65 o 
   2   7   0      572.51      622.22     16.89 o 
   3   7   0       63.67       67.74      6.10 o 
   4   7   0       23.10       25.29      3.59 o 
   5   7   0       23.32       22.55      3.58 o 
   6   7   0        4.65        4.34      2.88 o 
   7   7   0        1.57        1.48      2.92 o 
   8   7   0        0.02       -0.12      3.42 o 
   0   8   0       15.43       21.41      6.43 o 
   1   8   0       25.72       25.48      5.10 o 
   2   8   0        0.75        2.89      2.78 o 
   3   8   0       90.84       85.16      8.27 o 
   4   8   0       35.95       36.16      5.86 o 
   5   8   0        2.08        2.88      5.04 o 
 -14   1   1        0.74        3.11      3.91 o 
 -13   1   1        1.22        5.02      3.87 o 
 -12   1   1       19.35       12.45      8.28 o 
 -11   1   1        7.15        4.45      3.26 o 
 -10   1   1        6.09        3.30      2.07 o 
  -9   1   1       15.35       11.47      4.18 o 
  -8   1   1       25.36       24.97      2.89 o 
  -7   1   1      273.16      284.00     10.46 o 
  -6   1   1      204.37      213.80      6.99 o 
  -5   1   1     1630.72     1622.77     35.63 o 
  -4   1   1      253.04      232.88      6.77 o 
  -2   1   1      261.60      258.07     11.55 o 
  -1   1   1      788.78      682.94     26.83 o 
   0   1   1     2740.19     2769.13     75.95 o 
   1   1   1      889.09      868.49     23.49 o 
   2   1   1       92.99       96.61      2.60 o 
   3   1   1      577.27      566.20     13.16 o 
   4   1   1     2760.60     2679.91     90.57 o 
   5   1   1       62.53       60.80      4.05 o 
   6   1   1      104.37       96.00      6.05 o 
   7   1   1       16.15       19.01      2.29 o 
   8   1   1      306.14      332.63     16.54 o 
   9   1   1        1.01        1.00      1.73 o 
  10   1   1       35.72       32.60     12.42 o 
  11   1   1        8.28        8.85      3.86 o 
  12   1   1        3.53        3.81      4.21 o 
  13   1   1        1.22       -1.79      3.57 o 
  14   1   1        0.21        0.10      6.90 o 
 -13   2   1        4.04        4.31      4.22 o 
 -12   2   1       13.61       10.78      4.22 o 
 -11   2   1        1.87        3.22      2.36 o 
 -10   2   1       20.43       24.42      5.83 o 
  -9   2   1        8.34        7.64      2.53 o 
  -8   2   1      429.65      477.87     13.68 o 
  -7   2   1       26.70       31.97      4.80 o 
  -6   2   1      358.75      392.42     11.39 o 
  -5   2   1      244.04      249.56     12.13 o 
  -4   2   1       10.32       11.19      1.19 o 
  -3   2   1     1729.46     1814.22     31.38 o 
  -1   2   1      576.01      600.48     11.28 o 
   0   2   1      831.12      811.76     17.35 o 
   1   2   1       23.66       22.66      1.08 o 
   2   2   1       22.14       22.71      1.18 o 
   3   2   1      350.31      337.52      7.09 o 
   4   2   1      703.71      792.80     13.67 o 
   5   2   1        7.08        9.51      1.43 o 
   6   2   1       18.25       16.74      1.89 o 
   7   2   1       70.52       80.15      4.13 o 
   8   2   1       10.51        5.60      2.52 o 
   9   2   1        5.61        8.50      2.34 o 
  10   2   1       33.05       43.10      4.41 o 
  11   2   1       63.75       68.87     19.43 o 
  12   2   1        2.18        4.26      3.74 o 
  13   2   1       30.90       39.64      7.03 o 
 -13   3   1       43.57       47.27      8.42 o 
 -12   3   1       28.58       32.71      4.80 o 
 -11   3   1       18.55       23.61      3.87 o 
 -10   3   1        1.45       -0.36      2.22 o 
  -9   3   1        0.01        0.15      2.12 o 
  -8   3   1       16.15       14.50      2.32 o 
  -7   3   1        1.65        0.23      1.24 o 
  -6   3   1      195.13      190.01      5.15 o 
  -5   3   1        2.92        2.28      0.96 o 
  -4   3   1      172.66      178.66      6.11 o 
  -3   3   1        0.09        0.94      0.66 o 
  -2   3   1      288.86      284.00      6.41 o 
  -1   3   1      868.18      892.79     16.72 o 
   0   3   1       17.18       22.05      1.76 o 
   1   3   1       52.11       56.75      1.92 o 
   2   3   1      117.15       99.61      2.78 o 
   3   3   1      915.29      948.21     16.17 o 
   4   3   1     1062.76     1064.19     20.00 o 
   5   3   1      423.47      451.80      9.00 o 
   6   3   1       39.23       44.41      2.43 o 
   7   3   1      212.56      217.60      6.78 o 
   8   3   1        7.95        9.96      2.08 o 
   9   3   1        5.26        4.64      2.30 o 
  10   3   1       50.65       64.86      5.34 o 
  11   3   1        6.18        3.94      3.33 o 
  12   3   1       31.93       32.13      6.29 o 
  13   3   1        3.18        5.70      4.67 o 
 -12   4   1        2.70        1.24      3.70 o 
 -11   4   1       20.39       31.14      5.66 o 
 -10   4   1        1.50        2.30      3.36 o 
  -9   4   1       36.75       40.66      4.53 o 
  -8   4   1        0.18        0.39      2.28 o 
  -7   4   1       23.19       21.68      2.59 o 
  -6   4   1      138.20      144.45      7.70 o 
  -5   4   1        4.81        2.52      1.48 o 
  -4   4   1      198.23      192.65      4.93 o 
  -3   4   1      120.13      108.60      3.90 o 
  -2   4   1       24.18       23.99      2.34 o 
  -1   4   1      252.60      241.10      7.68 o 
   0   4   1       50.75       50.48      2.64 o 
   1   4   1      394.90      394.66      7.66 o 
   2   4   1       50.27       43.07      1.98 o 
   3   4   1      876.34      900.85     15.79 o 
   4   4   1        0.00        1.25      0.87 o 
   5   4   1        0.12        0.11      0.92 o 
   6   4   1       90.03       86.06      3.45 o 
   7   4   1        1.58        0.57      1.49 o 
   8   4   1        7.63        5.08      1.67 o 
   9   4   1       19.03       21.77      3.20 o 
  10   4   1        1.67        2.11      2.38 o 
  11   4   1       10.81       12.24      3.40 o 
  12   4   1        3.35        5.20      7.64 o 
 -11   5   1        1.72        1.62      3.89 o 
 -10   5   1       46.65       53.71      7.21 o 
  -9   5   1       15.38       16.76      3.35 o 
  -8   5   1        2.26        0.00      1.78 o 
  -7   5   1       34.77       33.55      3.10 o 
  -6   5   1       23.05       25.34      2.84 o 
  -5   5   1      508.05      514.25     12.09 o 
  -4   5   1      236.59      225.60      6.74 o 
  -3   5   1       38.36       36.64      4.71 o 
  -2   5   1       26.47       17.76      3.70 o 
  -1   5   1       12.59       16.85      2.23 o 
   0   5   1       93.13       86.69      4.31 o 
   1   5   1      188.10      187.20      6.69 o 
   2   5   1      200.37      201.17      7.02 o 
   3   5   1        6.79        3.02      1.58 o 
   4   5   1        1.69        3.30      1.53 o 
   5   5   1       34.22       34.33      3.24 o 
   6   5   1       28.87       27.99      3.97 o 
   7   5   1       58.09       56.27      4.59 o 
   8   5   1       30.69       30.09      4.41 o 
   9   5   1        0.55        2.53      2.47 o 
  10   5   1        2.45        0.69      2.51 o 
  11   5   1        0.16        2.38      3.03 o 
 -10   6   1        0.72       -0.56      3.36 o 
  -9   6   1       29.36       23.74      5.83 o 
  -8   6   1        7.19        8.79      3.43 o 
  -7   6   1        4.18        1.02      4.14 o 
  -6   6   1       30.77       23.11      4.53 o 
  -5   6   1       31.48       25.69      6.71 o 
  -4   6   1        3.50        0.86      2.03 o 
  -3   6   1       48.83       60.63      5.91 o 
  -2   6   1       73.70       63.54      4.35 o 
  -1   6   1      412.39      441.05     12.49 o 
   0   6   1       41.55       41.29      3.13 o 
   1   6   1      212.59      211.08      7.16 o 
   2   6   1       68.36       62.43      4.45 o 
   3   6   1        0.51       -0.43      2.07 o 
   4   6   1        0.09        0.68      1.61 o 
   5   6   1       43.23       41.88      9.29 o 
   6   6   1       49.11       49.60      5.62 o 
   7   6   1       14.63       11.90      3.48 o 
   8   6   1        6.95        4.77      3.13 o 
   9   6   1        3.42        4.05      3.45 o 
  10   6   1        1.05        0.56      3.46 o 
  -8   7   1        8.03       11.44      5.92 o 
  -7   7   1       14.97       19.23      6.77 o 
  -6   7   1        8.75       13.45      5.42 o 
  -5   7   1       24.43       24.37      4.45 o 
  -4   7   1        0.24       -2.52      2.52 o 
  -3   7   1      228.18      242.10     11.42 o 
  -2   7   1       18.00       17.58      3.95 o 
  -1   7   1       33.47       33.61      3.85 o 
   0   7   1      227.06      237.78     13.77 o 
   1   7   1       63.61       70.34      5.18 o 
   2   7   1       32.76       31.10      5.73 o 
   3   7   1        8.93        3.36      2.05 o 
   4   7   1        7.03        8.67      2.66 o 
   5   7   1        2.80        0.42      2.53 o 
   6   7   1       13.61       20.43      4.65 o 
   7   7   1        9.57        9.40      3.90 o 
   8   7   1        0.01       -2.26      4.61 o 
  -5   8   1       11.42       -3.87      4.29 o 
  -4   8   1       40.24       54.72      6.68 o 
  -3   8   1       26.70       40.27      5.99 o 
  -2   8   1       33.22       37.70      6.44 o 
  -1   8   1       74.41       85.12      7.73 o 
   0   8   1       27.93       28.61      7.52 o 
   1   8   1       24.87       24.29      4.91 o 
   2   8   1        0.92        2.27      3.20 o 
   3   8   1       18.35       13.71      4.30 o 
   4   8   1        6.64        8.37      5.01 o 
   5   8   1        2.87        9.58      5.69 o 
 -14   0   2        5.90        4.90      6.11 o 
 -13   0   2        7.07       -0.41      4.65 o 
 -12   0   2        0.06       -2.37      3.51 o 
 -11   0   2        7.39       -0.05      4.19 o 
 -10   0   2      329.65      404.80     24.08 o 
  -9   0   2        2.28        1.79      1.93 o 
  -8   0   2      516.08      489.70     16.26 o 
  -7   0   2      171.70      159.74     11.34 o 
  -6   0   2      156.64      162.19     11.11 o 
  -5   0   2       20.50       24.45      4.59 o 
  -4   0   2      735.83      574.12     26.29 o 
  -3   0   2    13960.91    14853.37    619.19 o 
  -1   0   2     2880.93     2664.42    103.26 o 
   1   0   2      254.19      196.83      8.98 o 
   3   0   2       12.60       14.20      1.77 o 
   4   0   2       28.98       28.66      2.59 o 
   5   0   2     2595.87     2661.72     81.09 o 
   6   0   2        0.69       -1.01      1.01 o 
   7   0   2        1.99        0.05      1.63 o 
   8   0   2       73.55       79.69      8.93 o 
   9   0   2       73.47       85.11     10.06 o 
  10   0   2       29.19       30.30      7.47 o 
  11   0   2        4.87        1.46      4.43 o 
  12   0   2        6.17        3.22      4.83 o 
  13   0   2       76.14      104.96     14.56 o 
 -14   1   2        0.33        3.22      8.91 o 
 -13   1   2        2.11        8.51      6.51 o 
 -12   1   2        0.81        4.32      3.20 o 
 -11   1   2      131.54      144.17      9.42 o 
 -10   1   2        0.86        1.59      2.06 o 
  -9   1   2      102.72      113.01      8.32 o 
  -8   1   2       18.48       22.14      2.79 o 
  -7   1   2      576.00      608.61     15.81 o 
  -6   1   2      594.71      621.73     15.71 o 
  -5   1   2       40.55       48.47      5.17 o 
  -4   1   2     1388.72     1349.15     33.80 o 
  -3   1   2    12693.71    12879.25    565.97 o 
  -2   1   2     8087.26     8070.25    152.61 o 
  -1   1   2       34.95       27.24      1.57 o 
   0   1   2      358.46      350.26      8.13 o 
   1   1   2       14.67       17.36      1.01 o 
   2   1   2     1603.78     1576.86     33.61 o 
   3   1   2       24.99       28.98      1.55 o 
   4   1   2     1799.72     1783.13     32.59 o 
   5   1   2       28.04       24.68      1.87 o 
   6   1   2       57.05       56.57      2.85 o 
   7   1   2       60.79       66.40      4.76 o 
   8   1   2      149.65      164.92      6.57 o 
   9   1   2        0.00       -1.88      1.88 o 
  10   1   2        0.68       -0.25      2.50 o 
  11   1   2        4.72        2.48      8.73 o 
  12   1   2        9.16       14.60      4.81 o 
  13   1   2       20.44       30.29      6.35 o 
 -13   2   2        0.96        4.73      6.40 o 
 -12   2   2        0.96        0.61      2.99 o 
 -11   2   2        0.02        3.72      2.63 o 
 -10   2   2        2.50        3.00      2.34 o 
  -9   2   2       48.33       54.96      4.82 o 
  -8   2   2      152.89      161.74      6.78 o 
  -7   2   2      112.07      116.68      6.34 o 
  -6   2   2     1439.90     1458.31     33.19 o 
  -5   2   2       70.21       79.81      4.01 o 
  -4   2   2        6.95        7.43      1.02 o 
  -3   2   2      136.65      139.62      5.69 o 
  -2   2   2     2856.01     2981.66     47.24 o 
  -1   2   2      102.12       99.20      3.02 o 
   0   2   2        5.11        5.79      0.69 o 
   1   2   2       64.01       59.24      1.81 o 
   2   2   2      393.65      353.00      6.59 o 
   3   2   2       64.91       73.20      3.83 o 
   4   2   2        4.38        4.46      1.05 o 
   5   2   2      707.79      703.75     14.54 o 
   6   2   2      265.29      283.09      8.93 o 
   7   2   2      103.30       94.19      4.17 o 
   8   2   2       51.45       52.61      3.48 o 
   9   2   2       19.80       20.35      2.69 o 
  10   2   2       70.98       86.19     13.40 o 
  11   2   2       15.64       17.49      7.91 o 
  12   2   2        0.44        0.47      5.37 o 
  13   2   2        0.12       -3.05      3.05 o 
 -13   3   2        1.96        1.16      4.22 o 
 -12   3   2        2.91        4.94      3.15 o 
 -11   3   2       15.12       15.54      3.49 o 
 -10   3   2        0.98       -1.38      1.96 o 
  -9   3   2        0.04       -1.46      1.51 o 
  -8   3   2        5.51        3.36      2.46 o 
  -7   3   2        2.41        2.69      1.30 o 
  -6   3   2      116.44      119.48      4.53 o 
  -5   3   2       81.13       90.89      5.18 o 
  -4   3   2      274.22      279.41      7.04 o 
  -3   3   2      207.45      208.09      4.73 o 
  -2   3   2        7.39        8.86      1.17 o 
  -1   3   2       87.62       89.02      2.93 o 
   0   3   2      672.04      742.86     14.08 o 
   1   3   2     1844.67     1943.15     31.30 o 
   2   3   2       54.03       59.11      2.16 o 
   3   3   2      390.52      406.37      7.90 o 
   4   3   2      181.88      171.02      4.31 o 
   5   3   2       53.04       61.00      2.60 o 
   6   3   2        5.30        7.07      1.54 o 
   7   3   2       39.36       40.13      3.04 o 
   8   3   2        0.68       -0.98      1.20 o 
   9   3   2        9.86       10.98      2.20 o 
  10   3   2       75.61       83.31      9.80 o 
  11   3   2       14.24       14.47      6.19 o 
  12   3   2        6.54       10.95      4.86 o 
  13   3   2        0.41       -2.08      4.07 o 
 -12   4   2       13.25       19.30      5.45 o 
 -11   4   2        0.27       -0.75      3.03 o 
 -10   4   2        1.92       -0.47      5.84 o 
  -9   4   2       19.92       17.24      4.17 o 
  -8   4   2        0.77        4.64      3.38 o 
  -7   4   2       63.89       67.95      4.01 o 
  -6   4   2        0.03       -0.72      1.24 o 
  -5   4   2       10.55       12.15      1.95 o 
  -4   4   2        2.76       -0.05      1.01 o 
  -3   4   2       12.92       13.50      1.69 o 
  -2   4   2       87.68       71.22      3.30 o 
  -1   4   2       86.09       87.92      3.27 o 
   0   4   2      430.04      451.20      9.69 o 
   1   4   2      512.73      504.15      9.50 o 
   2   4   2      231.47      225.70      5.19 o 
   3   4   2      434.76      455.40      9.02 o 
   4   4   2      297.26      306.14      6.81 o 
   5   4   2        4.37        3.13      1.13 o 
   6   4   2       58.17       70.90      6.38 o 
   7   4   2        0.53       -0.69      1.29 o 
   8   4   2        2.48        4.12      1.76 o 
   9   4   2       29.25       28.43      3.98 o 
  10   4   2        3.11        2.88      2.11 o 
  11   4   2        0.03       -0.99      3.27 o 
  12   4   2       18.61       18.76      9.14 o 
 -11   5   2        3.12        3.23      3.96 o 
 -10   5   2        0.19        2.23      6.28 o 
  -9   5   2        0.43        2.95      2.60 o 
  -8   5   2        9.90        3.22      2.40 o 
  -7   5   2       20.37       15.73      2.54 o 
  -6   5   2        0.91        1.26      1.57 o 
  -5   5   2       44.92       54.96      4.36 o 
  -4   5   2      649.05      656.77     20.38 o 
  -3   5   2       19.68       17.47      2.15 o 
  -2   5   2      216.22      207.87      6.06 o 
  -1   5   2       41.74       46.74      3.35 o 
   0   5   2       62.49       70.21      3.44 o 
   1   5   2        3.52        4.88      2.83 o 
   2   5   2        0.35       -1.07      1.20 o 
   3   5   2        3.98        3.91      1.68 o 
   4   5   2      201.70      190.47      6.91 o 
   5   5   2        8.68        7.59      2.55 o 
   6   5   2        5.97        4.50      2.38 o 
   7   5   2        9.00        7.79      2.72 o 
   8   5   2       41.00       40.92      6.07 o 
   9   5   2        6.72        8.32      2.83 o 
  10   5   2       13.32       19.04      3.82 o 
  11   5   2        0.58        0.47      2.79 o 
 -10   6   2       16.47       21.37      7.48 o 
  -9   6   2       23.04       23.33      4.75 o 
  -8   6   2       26.50       23.12      5.82 o 
  -7   6   2        3.04        1.98      2.32 o 
  -6   6   2       57.33       55.36      4.98 o 
  -5   6   2      444.66      443.61     25.11 o 
  -4   6   2       71.20       62.34      5.71 o 
  -3   6   2      271.58      255.55     11.15 o 
  -2   6   2      340.22      387.81     39.08 o 
  -1   6   2        1.38        3.82      2.41 o 
   0   6   2      254.17      258.17      8.92 o 
   1   6   2        0.07       -1.20      1.77 o 
   2   6   2      217.86      215.29      7.96 o 
   3   6   2       11.41       13.28      3.20 o 
   4   6   2        2.21        4.41      1.98 o 
   5   6   2       22.50       18.07      3.94 o 
   6   6   2        3.34        3.94      2.83 o 
   7   6   2        2.96       -1.60      2.46 o 
   8   6   2        0.01        0.69      2.60 o 
   9   6   2       14.76       21.64      5.94 o 
  -8   7   2       27.55       32.98      8.25 o 
  -7   7   2        0.04        0.23      3.96 o 
  -6   7   2        0.45        1.84      3.05 o 
  -5   7   2        6.87        2.54      3.02 o 
  -4   7   2       10.50       11.03      3.41 o 
  -3   7   2        0.00        1.36      2.77 o 
  -2   7   2        1.64        2.35      2.49 o 
  -1   7   2      357.33      383.97     18.93 o 
   0   7   2        3.60        2.18      3.38 o 
   1   7   2       43.06       42.56      4.24 o 
   2   7   2        0.34        0.18      1.81 o 
   3   7   2       11.33        9.49      5.55 o 
   4   7   2       20.99       24.08      4.40 o 
   5   7   2        0.00        2.98      2.99 o 
   6   7   2        0.00       -2.33      2.33 o 
   7   7   2        1.64        1.32      3.05 o 
  -5   8   2        2.74       -1.54      3.24 o 
  -4   8   2        7.39        5.34      3.67 o 
  -3   8   2        2.14       -3.88      6.54 o 
  -2   8   2        0.51        0.69      2.54 o 
  -1   8   2        6.68        3.33      2.37 o 
   0   8   2       31.76       34.69      4.38 o 
   1   8   2        0.23       -0.69      2.51 o 
   2   8   2        4.93        6.57      2.79 o 
   3   8   2       12.60       14.10      4.21 o 
   4   8   2        0.94        8.30      3.58 o 
 -14   1   3        0.37        2.87      4.20 o 
 -13   1   3        6.88        7.06      3.94 o 
 -12   1   3        0.40       -0.97      1.95 o 
 -11   1   3       45.77       43.73      4.64 o 
 -10   1   3       75.47       91.69      5.94 o 
  -9   1   3        3.81        4.57      1.84 o 
  -8   1   3       45.20       51.87      4.01 o 
  -7   1   3        0.15       -1.12      1.12 o 
  -6   1   3      719.96      715.48     28.86 o 
  -5   1   3      392.82      353.62     10.17 o 
  -4   1   3      634.06      585.14     21.07 o 
  -3   1   3        0.00       -0.96      0.96 o 
  -2   1   3     3803.73     3598.66     65.34 o 
  -1   1   3       17.80       15.96      1.11 o 
   0   1   3      462.99      432.94      8.56 o 
   1   1   3        3.28        1.38      0.87 o 
   2   1   3     2532.60     2490.28     44.76 o 
   3   1   3     1127.59     1051.73     19.72 o 
   4   1   3      997.94     1033.54     19.69 o 
   5   1   3        0.17       -0.18      0.76 o 
   6   1   3       96.79       94.54      3.62 o 
   7   1   3       21.94       24.32      2.18 o 
   8   1   3      186.02      186.63      7.58 o 
   9   1   3      213.60      246.29     12.04 o 
  10   1   3      131.36      146.24      9.87 o 
  11   1   3        9.18       12.64      4.12 o 
  12   1   3      170.95      171.56     18.04 o 
  13   1   3        0.86       -2.66      3.36 o 
 -13   2   3        0.57        3.62      4.23 o 
 -12   2   3        0.55        6.54      2.87 o 
 -11   2   3        0.99        0.97      2.09 o 
 -10   2   3       11.28        3.68      3.14 o 
  -9   2   3        0.37        1.73      1.92 o 
  -8   2   3       29.75       28.56      3.23 o 
  -7   2   3      593.98      582.91     18.12 o 
  -6   2   3     2277.73     2135.46     86.75 o 
  -5   2   3      973.01      869.14     23.11 o 
  -4   2   3       61.14       62.76      2.79 o 
  -3   2   3      758.43      762.86     18.93 o 
  -2   2   3      115.03      122.64      3.29 o 
  -1   2   3      559.81      517.72     10.33 o 
   0   2   3       68.15       78.32      2.46 o 
   1   2   3     8806.46     9444.42    154.25 o 
   2   2   3      590.27      572.66     10.05 o 
   3   2   3       32.33       38.17      2.51 o 
   4   2   3       42.35       43.11      2.35 o 
   5   2   3      180.39      193.57      8.22 o 
   6   2   3      139.84      126.53      5.06 o 
   7   2   3      208.52      212.85      6.50 o 
   8   2   3       48.40       54.01      3.57 o 
   9   2   3        0.43        1.94      2.46 o 
  10   2   3       41.66       45.74      7.65 o 
  11   2   3       63.56       55.11      7.30 o 
  12   2   3        3.21        2.28      3.52 o 
  13   2   3       18.02       16.32      5.32 o 
 -13   3   3        0.57       -0.15      3.84 o 
 -12   3   3        3.10       -0.46      2.66 o 
 -11   3   3        0.16        0.16      2.24 o 
 -10   3   3        0.10       -0.51      2.05 o 
  -9   3   3        8.77        9.61      2.57 o 
  -8   3   3       50.91       53.06      4.34 o 
  -7   3   3      168.10      167.06      7.51 o 
  -6   3   3        1.55        2.59      1.38 o 
  -5   3   3      228.36      233.19      6.45 o 
  -4   3   3       61.46       64.89      2.56 o 
  -3   3   3       28.30       31.29      1.84 o 
  -2   3   3      436.44      450.08      8.28 o 
  -1   3   3      389.95      428.86     10.06 o 
   0   3   3     1944.44     2147.16     34.13 o 
   1   3   3       39.65       41.20      1.81 o 
   2   3   3     1360.05     1447.21     23.83 o 
   3   3   3      460.77      481.23      9.13 o 
   4   3   3       59.92       59.63      2.42 o 
   5   3   3        0.05       -0.27      1.14 o 
   6   3   3      140.75      143.23      6.58 o 
   7   3   3       92.11       85.83      6.41 o 
   8   3   3        0.98        1.33      1.35 o 
   9   3   3      128.67      128.39      5.69 o 
  10   3   3        0.96        0.32      2.18 o 
  11   3   3        2.03        2.47      2.48 o 
  12   3   3       21.72       20.42      8.88 o 
 -12   4   3        1.03        4.21      4.52 o 
 -11   4   3        0.09       -2.47      3.08 o 
 -10   4   3        8.93        3.80      3.21 o 
  -9   4   3        2.59        4.22      3.14 o 
  -8   4   3       72.43       88.08      7.41 o 
  -7   4   3      316.90      327.30     10.88 o 
  -6   4   3       23.04       26.69      3.30 o 
  -5   4   3       34.15       32.36      2.69 o 
  -4   4   3      122.44      119.51      5.26 o 
  -3   4   3       22.78       17.16      3.11 o 
  -2   4   3       15.00       19.01      1.85 o 
  -1   4   3       84.71       91.61      3.32 o 
   0   4   3        2.34        5.43      1.15 o 
   1   4   3      294.78      320.55      7.78 o 
   2   4   3       34.11       35.05      1.97 o 
   3   4   3       99.12      111.05      3.48 o 
   4   4   3        0.00       -0.17      0.89 o 
   5   4   3       76.73       69.71      3.58 o 
   6   4   3        4.50        5.16      1.57 o 
   7   4   3       10.37       15.31      2.99 o 
   8   4   3        1.13        0.73      1.69 o 
   9   4   3       25.52       24.70      3.18 o 
  10   4   3        0.26        3.10      2.33 o 
  11   4   3        8.42        0.92      2.77 o 
  12   4   3        3.86        5.26      3.94 o 
 -11   5   3        2.48        7.26      5.69 o 
 -10   5   3        5.87        7.79      4.14 o 
  -9   5   3       18.20       23.00      4.93 o 
  -8   5   3      167.66      178.33     10.43 o 
  -7   5   3       24.12       21.01      2.82 o 
  -6   5   3      248.89      255.17      8.00 o 
  -5   5   3       45.43       45.99      3.82 o 
  -4   5   3      329.67      314.43      8.67 o 
  -3   5   3       60.88       61.37      3.57 o 
  -2   5   3      129.39      129.86      4.58 o 
  -1   5   3      262.41      253.10      8.35 o 
   0   5   3       48.14       51.83      4.64 o 
   1   5   3        3.90        4.48      1.53 o 
   2   5   3        1.93        1.91      1.44 o 
   3   5   3       23.95       20.16      2.61 o 
   4   5   3        6.78        2.60      1.59 o 
   5   5   3       22.81       22.17      3.76 o 
   6   5   3       10.11       14.83      3.35 o 
   7   5   3       11.28       10.33      3.39 o 
   8   5   3       57.25       54.02     13.03 o 
   9   5   3        0.21        1.49      2.71 o 
  10   5   3       18.58       10.14      4.10 o 
  11   5   3       29.74       40.73      9.00 o 
 -10   6   3        2.95        5.72      5.51 o 
  -9   6   3        0.25       -0.11      4.05 o 
  -8   6   3        0.14       -1.14      3.17 o 
  -7   6   3        1.91        0.41      2.46 o 
  -6   6   3        9.67        5.93      2.73 o 
  -5   6   3       14.56        4.81      2.91 o 
  -4   6   3      251.30      271.84     16.51 o 
  -3   6   3      202.66      195.67      9.51 o 
  -2   6   3       47.30       54.43      5.41 o 
  -1   6   3       40.30       36.89      4.52 o 
   0   6   3        2.59        3.27      1.75 o 
   1   6   3       46.91       47.17      4.16 o 
   2   6   3       42.50       41.89      4.23 o 
   3   6   3       56.73       58.43      4.47 o 
   4   6   3        9.17        5.64      2.69 o 
   5   6   3       23.28       19.43      3.93 o 
   6   6   3        9.32        5.97      2.82 o 
   7   6   3        0.27       -2.27      2.32 o 
   8   6   3       33.10       35.86      5.59 o 
   9   6   3        4.19        1.20      3.16 o 
  -8   7   3       12.53        8.89      6.05 o 
  -7   7   3        0.00        0.51      4.74 o 
  -6   7   3       11.27       12.58      3.62 o 
  -5   7   3       55.97       73.38      7.08 o 
  -4   7   3        6.54        5.96      2.97 o 
  -3   7   3        0.49        0.40      2.32 o 
  -2   7   3       47.42       53.87      6.04 o 
  -1   7   3      140.86      139.73      7.16 o 
   0   7   3        3.97        0.97      1.96 o 
   1   7   3        4.12        2.30      2.30 o 
   2   7   3       39.25       45.25      4.43 o 
   3   7   3        0.07       -1.51      2.30 o 
   4   7   3        2.04       -0.24      3.42 o 
   5   7   3        0.03        1.24      2.84 o 
   6   7   3       35.20       31.97      5.41 o 
   7   7   3        4.27        4.88      3.19 o 
  -4   8   3      101.93      111.64      9.00 o 
  -3   8   3        8.87       14.75      4.21 o 
  -2   8   3       19.63       22.92      5.42 o 
  -1   8   3        9.96        6.38      2.65 o 
   0   8   3        3.08        3.43      2.84 o 
   1   8   3        3.30        3.32      2.86 o 
   2   8   3       14.30       16.53      3.70 o 
   3   8   3        0.07       -1.34      2.99 o 
   4   8   3        6.50        5.91      3.94 o 
 -14   0   4        8.09       18.92      7.06 o 
 -13   0   4       68.02       69.75     11.88 o 
 -12   0   4        7.06        6.70      3.29 o 
 -11   0   4       32.92       36.85      5.11 o 
 -10   0   4       19.06       23.13      4.01 o 
  -9   0   4       27.76       24.32      5.90 o 
  -8   0   4       36.03       31.62      6.57 o 
  -7   0   4      335.24      279.58     17.77 o 
  -6   0   4       45.18       44.34      7.18 o 
  -5   0   4       18.58       34.46      5.65 o 
  -4   0   4      341.83      332.50     16.19 o 
  -3   0   4     1004.54      866.59     35.25 o 
  -2   0   4     1173.05     1127.15     44.48 o 
  -1   0   4     3079.31     3079.62    117.96 o 
   0   0   4     3870.98     3858.60    148.32 o 
   1   0   4     5115.47     5386.95    137.22 o 
   2   0   4      625.28      613.57     16.95 o 
   3   0   4       77.26       62.10      3.48 o 
   4   0   4      520.39      544.46     32.49 o 
   5   0   4     1879.09     1849.68     48.55 o 
   6   0   4     1096.09     1095.70     30.89 o 
   7   0   4      356.51      362.28     20.16 o 
   8   0   4      129.32      129.01     11.01 o 
   9   0   4       45.33       37.23      7.38 o 
  10   0   4        0.96        2.07      3.76 o 
  11   0   4       30.23       29.51      7.63 o 
  12   0   4      477.58      533.32     32.05 o 
  13   0   4       23.41       33.58      9.25 o 
 -13   1   4       10.06        7.20      3.27 o 
 -12   1   4       21.61       14.27      5.33 o 
 -11   1   4       22.74       19.38      3.38 o 
 -10   1   4        7.62        6.94      2.31 o 
  -9   1   4        0.17        0.58      2.03 o 
  -8   1   4       25.19       29.27      3.35 o 
  -7   1   4       31.53       28.78      3.15 o 
  -6   1   4      256.05      221.07     14.99 o 
  -5   1   4       58.26       51.75      3.36 o 
  -4   1   4     1125.48     1068.16     30.73 o 
  -3   1   4       19.91       15.36      2.04 o 
  -2   1   4     1703.04     1686.10     46.05 o 
  -1   1   4     1008.80      914.09     24.42 o 
   0   1   4      197.39      204.73     12.83 o 
   1   1   4       13.23       12.69      1.39 o 
   2   1   4      111.11      125.47      3.07 o 
   3   1   4      981.83      957.75     18.30 o 
   4   1   4       77.60       82.89      3.00 o 
   5   1   4       50.80       55.51      2.68 o 
   6   1   4       99.23       94.72      5.12 o 
   7   1   4       39.01       35.42      3.43 o 
   8   1   4        1.44        0.41      1.70 o 
   9   1   4       11.61       11.47      3.29 o 
  10   1   4        2.94        1.91      2.61 o 
  11   1   4      161.20      186.54     11.45 o 
  12   1   4        2.08        3.53      3.96 o 
  13   1   4       69.72       77.06      9.48 o 
 -13   2   4        0.27       -1.37      2.57 o 
 -12   2   4        9.72        8.83      3.11 o 
 -11   2   4        1.28       -2.20      3.16 o 
 -10   2   4        4.66        5.15      2.44 o 
  -9   2   4      137.64      125.44     12.36 o 
  -8   2   4       93.55       87.75      5.22 o 
  -7   2   4       16.99       16.14      2.77 o 
  -6   2   4        8.78        5.17      1.73 o 
  -5   2   4     2638.49     2438.46     53.12 o 
  -4   2   4       21.04       20.50      2.23 o 
  -3   2   4     1905.14     1986.00     36.49 o 
  -2   2   4      385.07      416.34      8.94 o 
  -1   2   4      407.05      402.69      8.67 o 
   0   2   4     1048.78     1111.96     20.87 o 
   1   2   4        5.21        6.91      0.89 o 
   2   2   4      213.39      207.84      4.88 o 
   3   2   4      177.57      160.89      5.33 o 
   4   2   4        4.88        4.01      1.37 o 
   5   2   4       23.84       22.12      2.02 o 
   6   2   4        0.11        1.15      1.06 o 
   7   2   4      176.47      180.46      5.88 o 
   8   2   4      204.90      203.05      8.80 o 
   9   2   4      149.06      141.09      7.23 o 
  10   2   4        1.42       -1.45      1.95 o 
  11   2   4        0.11       -2.68      2.89 o 
  12   2   4       12.92        5.96      4.25 o 
  13   2   4        0.60       -3.47      3.54 o 
 -13   3   4        7.76       11.34      4.44 o 
 -12   3   4        1.01        4.82      3.46 o 
 -11   3   4        0.05        0.91      2.33 o 
 -10   3   4        1.25        2.44      2.71 o 
  -9   3   4      233.18      220.03      8.83 o 
  -8   3   4       37.16       31.55      4.42 o 
  -7   3   4       52.94       57.31      6.46 o 
  -6   3   4        0.39        0.56      1.30 o 
  -5   3   4      267.61      280.06      7.38 o 
  -4   3   4      396.86      406.47      8.19 o 
  -3   3   4       59.58       70.53      2.55 o 
  -2   3   4      884.27      891.32     15.20 o 
  -1   3   4       33.40       31.92      1.75 o 
   0   3   4       23.83       25.08      1.64 o 
   1   3   4      139.63      155.84      3.92 o 
   2   3   4      320.44      328.49      6.80 o 
   3   3   4       47.21       44.19      2.08 o 
   4   3   4        4.98        6.12      1.04 o 
   5   3   4       79.12       63.32      3.34 o 
   6   3   4        8.25       11.60      1.79 o 
   7   3   4      127.52      124.83      6.88 o 
   8   3   4        0.00        0.91      1.41 o 
   9   3   4       14.30       20.90      3.54 o 
  10   3   4        0.07        3.60      2.43 o 
  11   3   4        0.23       -2.05      2.39 o 
  12   3   4        1.50        0.21      4.55 o 
 -12   4   4        0.69       -1.47      4.38 o 
 -11   4   4        9.07        9.48      5.93 o 
 -10   4   4       64.05       63.77      6.96 o 
  -9   4   4       41.41       45.64      5.91 o 
  -8   4   4        3.80        1.04      2.69 o 
  -7   4   4      639.43      614.43     27.63 o 
  -6   4   4      125.57      133.25      5.93 o 
  -5   4   4      191.85      197.32      6.13 o 
  -4   4   4       33.51       32.56      2.55 o 
  -3   4   4      155.45      150.46      4.80 o 
  -2   4   4      246.32      258.83      7.43 o 
  -1   4   4      473.91      538.39     11.30 o 
   0   4   4      213.80      250.28     10.09 o 
   1   4   4       58.67       60.00      3.05 o 
   2   4   4      134.38      160.62      4.34 o 
   3   4   4       20.27       20.19      1.72 o 
   4   4   4      109.38      106.97      6.39 o 
   5   4   4       11.25       11.86      1.92 o 
   6   4   4      116.75      113.41      9.29 o 
   7   4   4       17.44       16.84      2.43 o 
   8   4   4       14.23       17.98      2.57 o 
   9   4   4       95.11      107.21      5.68 o 
  10   4   4        1.01        3.89      2.68 o 
  11   4   4        0.24       -1.08      2.56 o 
 -11   5   4       10.84       11.90      4.66 o 
 -10   5   4        0.47       -2.83      3.02 o 
  -9   5   4        0.17        0.14      3.27 o 
  -8   5   4       37.83       46.12      6.36 o 
  -7   5   4      380.35      397.93     13.04 o 
  -6   5   4      156.00      156.52      8.83 o 
  -5   5   4       13.14        8.58      2.40 o 
  -4   5   4      134.02      129.94      7.30 o 
  -3   5   4      100.97       96.46      5.11 o 
  -2   5   4      132.16      120.74      6.76 o 
  -1   5   4        1.95        3.90      1.84 o 
   0   5   4        8.85        4.10      1.37 o 
   1   5   4       36.94       41.61      2.93 o 
   2   5   4        9.61       12.04      1.86 o 
   3   5   4        4.18        2.11      1.65 o 
   4   5   4       28.23       35.97      3.45 o 
   5   5   4        1.30       -0.20      1.94 o 
   6   5   4       70.75       62.15      5.95 o 
   7   5   4       18.04       19.80      3.86 o 
   8   5   4       37.01       28.29      4.78 o 
   9   5   4       50.93       44.11      5.95 o 
  10   5   4        6.68       -3.28      3.74 o 
  -9   6   4        6.38        5.33      4.72 o 
  -8   6   4        0.83        1.70      3.07 o 
  -7   6   4        0.15        0.28      2.24 o 
  -6   6   4       59.53       48.02      5.80 o 
  -5   6   4       16.89       18.84      4.03 o 
  -4   6   4       14.05       10.36      5.31 o 
  -3   6   4        6.66        2.82      2.23 o 
  -2   6   4       54.82       62.43      8.68 o 
  -1   6   4       19.42       19.40      3.51 o 
   0   6   4       23.50       18.92      2.79 o 
   1   6   4       15.05       19.90      3.28 o 
   2   6   4        2.72        4.92      2.02 o 
   3   6   4       70.02       82.41     19.29 o 
   4   6   4       22.86       24.69     10.75 o 
   5   6   4      108.62      104.74      7.83 o 
   6   6   4        0.40        2.24      3.12 o 
   7   6   4       37.87       35.66      5.51 o 
   8   6   4       30.80       41.22      7.28 o 
   9   6   4        1.54        2.50      3.43 o 
  -7   7   4        2.99        5.82      3.52 o 
  -6   7   4        0.04        0.22      2.89 o 
  -5   7   4       15.44       15.14      4.22 o 
  -4   7   4       13.97       13.33      5.98 o 
  -3   7   4        0.48        1.02      2.37 o 
  -2   7   4        0.03       -0.89      3.35 o 
  -1   7   4       36.55       34.64      4.05 o 
   0   7   4        0.65       -1.84      1.84 o 
   1   7   4        0.53        4.34      2.21 o 
   2   7   4        3.82        5.72      2.42 o 
   3   7   4       98.86       97.93      8.10 o 
   4   7   4        0.08       -1.44      2.83 o 
   5   7   4       26.79       25.43      5.01 o 
   6   7   4       32.68       27.80      5.89 o 
   7   7   4        1.47        4.43      5.07 o 
  -4   8   4        4.09        3.10      3.37 o 
  -3   8   4        0.08       -1.66      2.78 o 
  -2   8   4        1.38        1.38      2.47 o 
  -1   8   4       20.74        9.76      3.18 o 
   0   8   4        3.14        4.91      2.74 o 
   1   8   4        1.64        5.93      2.77 o 
   2   8   4        6.19        5.18      3.13 o 
   3   8   4       46.24       59.46      7.28 o 
 -13   1   5        2.30        0.93      2.94 o 
 -12   1   5        0.22        1.35      2.31 o 
 -11   1   5        4.01        2.10      2.27 o 
 -10   1   5       13.89       17.70      3.39 o 
  -9   1   5        2.72        2.31      2.06 o 
  -8   1   5        3.86        1.67      1.63 o 
  -7   1   5       13.79       11.86      2.18 o 
  -6   1   5      597.87      518.68     18.39 o 
  -5   1   5     1028.80      976.56     29.15 o 
  -4   1   5      500.36      459.54     14.99 o 
  -3   1   5      771.31      772.85     22.83 o 
  -2   1   5     1501.79     1435.37     39.87 o 
  -1   1   5       58.59       62.69      4.27 o 
   0   1   5      444.73      436.79     10.91 o 
   1   1   5      330.55      348.60     11.28 o 
   2   1   5      346.49      348.84      6.73 o 
   3   1   5      154.39      138.20      3.58 o 
   4   1   5      584.89      580.65     12.18 o 
   5   1   5      163.27      177.44      5.18 o 
   6   1   5        5.57        7.78      1.45 o 
   7   1   5       80.74       86.89      5.20 o 
   8   1   5        7.56        8.98      2.50 o 
   9   1   5      506.84      520.27     15.82 o 
  10   1   5        0.75       -0.96      2.66 o 
  11   1   5       69.15       70.42     25.83 o 
  12   1   5        1.83       -2.63      3.43 o 
  13   1   5       39.09       49.52      8.09 o 
 -13   2   5        0.00       -2.40      2.40 o 
 -12   2   5        0.43        2.85      2.84 o 
 -11   2   5        0.94        0.28      2.26 o 
 -10   2   5        0.00        2.85      2.62 o 
  -9   2   5      199.20      174.56      8.87 o 
  -8   2   5       13.00       14.87      3.26 o 
  -7   2   5      282.20      258.89     22.55 o 
  -6   2   5        0.08        1.88      1.24 o 
  -5   2   5        3.01        1.57      1.27 o 
  -4   2   5       43.67       48.68      3.03 o 
  -3   2   5        0.30        0.22      0.69 o 
  -2   2   5      205.73      222.55      5.73 o 
  -1   2   5      227.99      213.39      5.49 o 
   0   2   5        6.70        6.05      1.22 o 
   1   2   5      351.99      370.94      7.31 o 
   2   2   5      235.70      224.97      4.99 o 
   3   2   5      291.56      287.89      8.51 o 
   4   2   5        5.14        6.90      1.34 o 
   5   2   5       57.39       60.51      3.14 o 
   6   2   5      590.63      589.94     13.24 o 
   7   2   5       56.26       55.67      4.35 o 
   8   2   5      100.65      108.49      6.30 o 
   9   2   5       36.47       32.43      4.42 o 
  10   2   5      110.14      106.54     11.90 o 
  11   2   5       26.63       22.70      5.05 o 
  12   2   5        5.22        8.69      4.52 o 
 -12   3   5        4.79        6.05      3.61 o 
 -11   3   5       26.61       24.66      4.77 o 
 -10   3   5      455.77      478.59     18.71 o 
  -9   3   5       30.99       26.32      3.66 o 
  -8   3   5      549.11      479.22     22.52 o 
  -7   3   5       10.92       16.18      3.78 o 
  -6   3   5       18.13       16.91      2.58 o 
  -5   3   5       47.55       43.33      3.04 o 
  -4   3   5       44.00       39.93      2.66 o 
  -3   3   5      483.74      534.49     11.72 o 
  -2   3   5      271.56      286.14      8.02 o 
  -1   3   5     1191.44     1285.92     24.46 o 
   0   3   5        0.05        0.42      0.76 o 
   1   3   5        1.48        1.18      0.78 o 
   2   3   5       18.68       22.43      2.12 o 
   3   3   5      228.35      221.47      5.25 o 
   4   3   5        0.00        0.51      1.02 o 
   5   3   5      148.13      137.96      4.91 o 
   6   3   5      186.30      201.08      7.69 o 
   7   3   5       56.38       43.63      3.69 o 
   8   3   5       12.05       11.99      2.67 o 
   9   3   5       53.38       54.70      5.10 o 
  10   3   5        1.95        1.41      2.21 o 
  11   3   5        0.03       -0.17      2.68 o 
  12   3   5        0.07        1.47      4.00 o 
 -12   4   5       25.02       19.95      5.33 o 
 -11   4   5       23.87       22.91      5.18 o 
 -10   4   5      114.04      118.81      9.50 o 
  -9   4   5      173.72      159.39      9.91 o 
  -8   4   5       30.84       29.16      5.56 o 
  -7   4   5       41.14       42.27      6.95 o 
  -6   4   5      112.34      114.16      7.18 o 
  -5   4   5       63.58       63.79      4.40 o 
  -4   4   5       54.85       56.66      3.99 o 
  -3   4   5      122.64      127.40      7.95 o 
  -2   4   5       40.53       40.54      3.33 o 
  -1   4   5      597.01      600.54     15.25 o 
   0   4   5        4.19        2.20      1.29 o 
   1   4   5      188.09      177.43      5.42 o 
   2   4   5       40.71       40.74      4.35 o 
   3   4   5      131.20      138.72      4.15 o 
   4   4   5       21.20       17.99      3.53 o 
   5   4   5       59.36       66.37      3.72 o 
   6   4   5       62.29       57.73      3.93 o 
   7   4   5       19.77       23.36      2.83 o 
   8   4   5       90.82      103.73      5.30 o 
   9   4   5       56.05       59.73      5.37 o 
  10   4   5        1.72       -1.54      2.33 o 
  11   4   5        4.06       13.62      3.88 o 
 -11   5   5        0.63        6.51      4.53 o 
 -10   5   5        1.31        5.41      3.63 o 
  -9   5   5       26.95       28.50      8.72 o 
  -8   5   5        0.12        3.87      3.30 o 
  -7   5   5       62.01       70.81      5.53 o 
  -6   5   5       11.84       14.83      2.89 o 
  -5   5   5       84.02       80.28      6.75 o 
  -4   5   5      145.29      149.46      6.88 o 
  -3   5   5       49.27       39.20      6.58 o 
  -2   5   5        3.13        1.16      1.47 o 
  -1   5   5        2.42        2.52      1.49 o 
   0   5   5       10.21       11.04      1.70 o 
   1   5   5        2.94        2.66      1.43 o 
   2   5   5       29.47       27.48      3.09 o 
   3   5   5       11.26       12.74      2.31 o 
   4   5   5       43.78       42.48      5.10 o 
   5   5   5       70.91       76.03      5.92 o 
   6   5   5       46.28       44.98     11.08 o 
   7   5   5      105.47      110.99     19.16 o 
   8   5   5       47.63       54.05      6.27 o 
   9   5   5       35.29       32.18      5.32 o 
  10   5   5        4.44        5.06      4.83 o 
  -9   6   5        1.36        1.76      3.64 o 
  -8   6   5        0.08       -3.01      3.01 o 
  -7   6   5        5.50        3.65      2.61 o 
  -6   6   5        2.91        2.99      2.70 o 
  -5   6   5       15.42       14.31      3.32 o 
  -4   6   5        6.99        2.47      2.45 o 
  -3   6   5       12.45        3.03      3.25 o 
  -2   6   5        0.01        1.02      1.94 o 
  -1   6   5        0.31        3.23      2.29 o 
   0   6   5       11.84        6.83      2.57 o 
   1   6   5        3.93        5.43      2.19 o 
   2   6   5        0.29        0.35      1.70 o 
   3   6   5       30.09       30.34      4.78 o 
   4   6   5        1.29        2.17      2.54 o 
   5   6   5        1.19        1.03      2.49 o 
   6   6   5        2.00        2.41      2.72 o 
   7   6   5       20.57       29.49      8.65 o 
   8   6   5        7.69       14.86      5.14 o 
  -7   7   5        0.53       -1.90      5.22 o 
  -6   7   5       17.09        6.85      3.81 o 
  -5   7   5        4.65        4.21      4.35 o 
  -4   7   5        0.31        5.76      2.95 o 
  -3   7   5        6.04        9.16      4.96 o 
  -2   7   5        0.06        0.18      2.68 o 
  -1   7   5        3.41        3.80      2.27 o 
   0   7   5       87.20       89.60      6.02 o 
   1   7   5        1.04       -0.08      1.99 o 
   2   7   5       33.45       25.37      4.69 o 
   3   7   5       26.04       28.73     11.43 o 
   4   7   5        7.60        6.13      4.64 o 
   5   7   5       17.95       25.53      4.92 o 
   6   7   5        5.75        2.21      2.96 o 
  -3   8   5        9.90        7.32      3.95 o 
  -2   8   5        1.60        0.65      2.42 o 
  -1   8   5        0.02       -2.13      2.13 o 
   0   8   5       19.20       14.19      3.41 o 
   1   8   5        4.05       -0.45      3.17 o 
   2   8   5        8.86        2.71      3.54 o 
 -13   0   6        2.91        1.15      3.16 o 
 -12   0   6        0.22        3.52      3.25 o 
 -11   0   6       22.68       22.10      4.29 o 
 -10   0   6        0.64       -2.52      3.71 o 
  -9   0   6       32.60       37.13      8.39 o 
  -8   0   6      124.20      104.14     11.73 o 
  -7   0   6        8.36        4.92      3.69 o 
  -6   0   6      313.45      259.59     15.28 o 
  -5   0   6      690.42      638.69     28.79 o 
  -4   0   6      220.40      197.68     11.59 o 
  -3   0   6     1166.95     1119.45     45.67 o 
  -2   0   6      159.04      156.89      9.85 o 
  -1   0   6       69.16       63.98      6.06 o 
   0   0   6      248.80      252.49      8.41 o 
   1   0   6       12.69       16.64      3.50 o 
   2   0   6     1965.60     2203.53     56.35 o 
   3   0   6       21.60       24.13      2.66 o 
   4   0   6      725.51      814.21     23.34 o 
   5   0   6        9.67        5.29      4.06 o 
   6   0   6      151.93      124.83      6.70 o 
   7   0   6       83.45       89.88      7.82 o 
   8   0   6      261.64      242.62     16.93 o 
   9   0   6      127.06      135.00     13.24 o 
  10   0   6       31.85       43.70      8.89 o 
  11   0   6       67.14       66.15     11.67 o 
  12   0   6       13.92        8.03      6.32 o 
 -13   1   6        0.69       -0.82      2.28 o 
 -12   1   6        0.70       -0.94      2.18 o 
 -11   1   6        0.47        2.30      2.93 o 
 -10   1   6        6.83        8.24      2.75 o 
  -9   1   6       19.81       14.06      2.83 o 
  -8   1   6        2.63        3.23      1.93 o 
  -7   1   6       66.65       69.98      6.32 o 
  -6   1   6       26.11       30.78      3.87 o 
  -5   1   6       38.29       42.42      3.88 o 
  -4   1   6       41.72       41.75      3.60 o 
  -3   1   6      378.30      367.41     12.65 o 
  -2   1   6      315.95      321.33     18.37 o 
  -1   1   6       69.68       71.74      4.29 o 
   0   1   6       42.74       33.97      2.41 o 
   1   1   6      496.04      496.80     12.55 o 
   2   1   6       53.17       52.02      2.08 o 
   3   1   6     2147.27     2266.73     36.46 o 
   4   1   6       34.56       34.57      2.29 o 
   5   1   6      439.54      407.06      9.52 o 
   6   1   6      151.97      149.04      6.36 o 
   7   1   6        2.00        3.41      1.85 o 
   8   1   6       14.04       12.52      2.66 o 
   9   1   6      157.07      156.20      7.80 o 
  10   1   6      228.75      240.59     23.12 o 
  11   1   6       12.46       11.25      4.74 o 
  12   1   6        2.41        3.45      4.20 o 
 -13   2   6       32.82       41.77      5.18 o 
 -12   2   6        3.69        3.51      2.71 o 
 -11   2   6        1.15       -0.42      2.02 o 
 -10   2   6        6.25       10.33      3.91 o 
  -9   2   6        4.25        2.46      2.12 o 
  -8   2   6       60.26       55.02      4.60 o 
  -7   2   6      263.86      222.40      8.41 o 
  -6   2   6      315.15      304.95     17.55 o 
  -5   2   6       31.07       27.38      2.91 o 
  -4   2   6      332.35      336.15      9.66 o 
  -3   2   6       37.27       45.16      2.57 o 
  -2   2   6       38.79       40.01      2.16 o 
  -1   2   6      212.33      228.42      5.99 o 
   0   2   6      215.64      230.39      5.97 o 
   1   2   6        2.29        3.15      0.84 o 
   2   2   6        4.06        2.91      1.23 o 
   3   2   6        0.53        0.46      0.83 o 
   4   2   6      117.27      110.45      4.11 o 
   5   2   6       71.79       74.62      3.55 o 
   6   2   6      362.78      355.44      9.21 o 
   7   2   6        5.91        5.50      2.08 o 
   8   2   6        1.03        0.47      1.93 o 
   9   2   6       53.72       53.73      5.17 o 
  10   2   6      260.46      252.58     13.21 o 
  11   2   6        3.62        5.72      3.09 o 
  12   2   6       11.31        6.36      4.24 o 
 -12   3   6        1.28        4.40      3.55 o 
 -11   3   6        2.74        4.28      3.26 o 
 -10   3   6       81.21       82.30     12.73 o 
  -9   3   6       57.78       57.62      6.65 o 
  -8   3   6       26.82       27.55      3.47 o 
  -7   3   6       20.82       19.33      3.60 o 
  -6   3   6        3.57        2.68      1.68 o 
  -5   3   6       86.03       80.81      4.59 o 
  -4   3   6      112.27      104.13      6.81 o 
  -3   3   6      274.28      310.88      7.89 o 
  -2   3   6       52.25       54.52      2.78 o 
   0   3   6       38.77       34.62      2.50 o 
   1   3   6       93.04       92.72      3.17 o 
   2   3   6      101.37      110.25      3.46 o 
   3   3   6      340.19      320.12      8.27 o 
   4   3   6        3.20        2.85      1.25 o 
   5   3   6        4.69        5.92      1.61 o 
   6   3   6       97.25       88.23      4.39 o 
   7   3   6       56.98       55.44      5.08 o 
   8   3   6       16.50       19.74      3.37 o 
   9   3   6       29.35       28.67      4.08 o 
  10   3   6        2.20        7.09      3.04 o 
  11   3   6        0.12        0.69      2.94 o 
 -11   4   6       27.08       28.73      5.18 o 
 -10   4   6       59.73       58.68      7.07 o 
  -9   4   6        0.36        1.13      2.82 o 
  -8   4   6      158.89      142.69     18.48 o 
  -7   4   6        9.07       11.85      4.24 o 
  -6   4   6       66.90       66.14      4.76 o 
  -5   4   6      109.28       99.45      7.70 o 
  -4   4   6      118.62      118.94      5.80 o 
  -3   4   6        1.24        1.27      1.28 o 
  -2   4   6       19.18       18.00      2.57 o 
  -1   4   6        0.79        1.44      1.12 o 
   0   4   6       58.82       62.39      3.42 o 
   1   4   6       44.08       46.58      2.94 o 
   2   4   6      154.91      149.11      5.02 o 
   3   4   6        1.12        2.36      1.54 o 
   4   4   6        7.57        6.38      2.03 o 
   5   4   6       55.42       57.63      3.70 o 
   6   4   6       17.81       21.70      2.76 o 
   7   4   6       32.58       36.36      3.41 o 
   8   4   6       20.89       23.57      5.47 o 
   9   4   6       42.40       44.43      4.93 o 
  10   4   6       15.00       10.25      3.41 o 
  11   4   6        8.33       12.15      4.40 o 
 -10   5   6        1.78        4.32      3.88 o 
  -9   5   6       41.95       40.05      6.45 o 
  -8   5   6        7.22        7.31      5.72 o 
  -7   5   6       74.83       78.19     16.26 o 
  -6   5   6       26.57       29.77      6.39 o 
  -5   5   6        2.60        2.53      1.97 o 
  -4   5   6      204.07      206.25      8.11 o 
  -3   5   6        8.06        7.96      3.10 o 
  -2   5   6       68.73       74.80      5.16 o 
  -1   5   6        3.84        2.75      1.57 o 
   0   5   6      212.37      207.44      6.60 o 
   1   5   6       33.02       31.91      2.82 o 
   2   5   6        8.10        8.06      2.69 o 
   3   5   6       38.94       34.44      3.61 o 
   4   5   6       26.97       28.42      4.33 o 
   5   5   6        2.87        2.20      1.90 o 
   6   5   6       75.59       76.80      5.43 o 
   7   5   6       19.55       16.61      3.83 o 
   8   5   6      109.76       97.13     13.55 o 
   9   5   6        4.09        2.07      4.21 o 
  -9   6   6        0.58        4.18      4.08 o 
  -8   6   6        1.59        3.30      3.52 o 
  -7   6   6        0.53        1.21      2.47 o 
  -6   6   6        5.68        7.99      2.70 o 
  -5   6   6        1.22       -1.06      2.86 o 
  -4   6   6        5.68       -1.42      2.25 o 
  -3   6   6       13.53       16.70      3.76 o 
  -2   6   6        4.46        3.37      2.34 o 
  -1   6   6        3.21        5.80      2.10 o 
   0   6   6       24.42       22.81      3.32 o 
   1   6   6      148.01      144.14      6.88 o 
   2   6   6       91.90       79.69      6.94 o 
   3   6   6       71.45       70.81      6.72 o 
   4   6   6       54.93       60.83      7.69 o 
   5   6   6       13.12       12.97      3.83 o 
   6   6   6       73.69       90.16      8.02 o 
   7   6   6       49.77       48.62     10.99 o 
   8   6   6       40.54       43.23      6.41 o 
  -6   7   6       13.31       11.93      4.13 o 
  -5   7   6        0.31        2.61      3.04 o 
  -4   7   6        0.06       -2.14      2.34 o 
  -3   7   6        2.41        0.67      3.84 o 
  -2   7   6        0.25        1.59      2.62 o 
  -1   7   6        1.51        4.92      2.28 o 
   0   7   6       44.73       44.46      4.56 o 
   1   7   6       17.15       10.76      5.80 o 
   2   7   6       12.08        9.05      4.51 o 
   3   7   6        3.12        1.66      2.77 o 
   4   7   6        7.28        0.85      2.95 o 
   5   7   6       30.08       25.65      5.33 o 
   6   7   6        8.17        3.24      3.86 o 
  -1   8   6       15.28       11.56      3.29 o 
   0   8   6        0.92        1.96      3.03 o 
 -13   1   7        0.73        1.52      2.67 o 
 -12   1   7        4.69       10.38      3.10 o 
 -11   1   7        1.03       -1.19      3.03 o 
 -10   1   7        0.11       -0.49      2.31 o 
  -9   1   7        1.24       -1.28      2.61 o 
  -8   1   7       13.39       11.77      2.64 o 
  -7   1   7        7.10        6.93      3.72 o 
  -6   1   7       85.45       80.58      5.79 o 
  -5   1   7       98.65       93.43      8.05 o 
  -4   1   7        6.43        4.05      1.79 o 
  -3   1   7       36.18       41.88      3.78 o 
  -2   1   7      221.33      233.03     11.46 o 
  -1   1   7      219.23      225.00      9.18 o 
   0   1   7      316.55      348.43      7.79 o 
   1   1   7      601.78      634.08     12.85 o 
   2   1   7      379.46      366.54      7.40 o 
   3   1   7      234.38      238.09      5.53 o 
   4   1   7       11.00        9.92      1.34 o 
   5   1   7        0.01        1.59      1.39 o 
   6   1   7       15.16        9.59      2.29 o 
   7   1   7       33.90       42.43      4.22 o 
   8   1   7       28.53       27.86      3.69 o 
   9   1   7       71.12       73.37      5.87 o 
  10   1   7       35.85       32.97      5.68 o 
  11   1   7        4.30        6.78      3.49 o 
  12   1   7        0.53        4.00      3.95 o 
 -12   2   7       62.37       71.95      6.20 o 
 -11   2   7        5.49        5.91      2.45 o 
 -10   2   7        9.94        9.18      2.91 o 
  -9   2   7        0.11       -0.82      1.71 o 
  -8   2   7       92.68       85.22      6.84 o 
  -7   2   7       21.57       18.34      2.90 o 
  -6   2   7      401.55      378.34     12.47 o 
  -5   2   7        9.74       13.19      2.14 o 
  -4   2   7      102.58      103.20      4.68 o 
  -3   2   7        0.15       -0.99      0.99 o 
  -2   2   7       95.67      102.42      3.40 o 
  -1   2   7      204.42      207.36      5.84 o 
   0   2   7      932.37      921.55     18.42 o 
   1   2   7      215.98      205.07      5.09 o 
   2   2   7      289.16      268.01      6.65 o 
   3   2   7        1.28        1.28      0.95 o 
   4   2   7        0.59        1.36      1.17 o 
   5   2   7        5.49        3.81      1.33 o 
   6   2   7      426.13      417.45     12.86 o 
   7   2   7      597.14      602.17     17.21 o 
   8   2   7       42.55       40.69      4.39 o 
   9   2   7       31.04       31.06      4.28 o 
  10   2   7        4.01        7.67      2.93 o 
  11   2   7        5.10        2.71      2.94 o 
 -12   3   7        7.58        4.90      3.97 o 
 -11   3   7      164.50      169.50     14.23 o 
 -10   3   7       90.21       84.26      7.94 o 
  -9   3   7       20.38       25.20     10.00 o 
  -8   3   7        0.07       -1.87      1.87 o 
  -7   3   7        0.00       -1.19      2.86 o 
  -6   3   7       23.84       23.81      3.15 o 
  -5   3   7       34.47       32.31      3.23 o 
  -4   3   7        6.15        5.86      1.32 o 
  -3   3   7        1.02        0.55      1.03 o 
  -2   3   7        0.02        0.63      0.98 o 
  -1   3   7       38.78       34.09      2.54 o 
   0   3   7      125.27      126.02      4.42 o 
   1   3   7        1.64        3.02      1.05 o 
   2   3   7        8.49        5.08      1.18 o 
   3   3   7       18.85       22.26      2.67 o 
   4   3   7      480.58      484.39     13.37 o 
   5   3   7      116.65      125.20      6.14 o 
   6   3   7      423.06      425.55     10.93 o 
   7   3   7      620.48      588.95     17.12 o 
   8   3   7        5.87        2.30      2.40 o 
   9   3   7       36.21       40.24      4.79 o 
  10   3   7        1.88        1.34      2.67 o 
  11   3   7        6.77        6.10      3.33 o 
 -11   4   7       12.98        5.81      3.91 o 
 -10   4   7       20.03        9.95      4.36 o 
  -9   4   7       81.99       87.60     20.10 o 
  -8   4   7       23.34       27.19      4.89 o 
  -7   4   7       27.88       23.49      4.41 o 
  -6   4   7       30.24       29.58      4.37 o 
  -5   4   7        0.18        2.07      1.64 o 
  -4   4   7        9.07       10.08      2.27 o 
  -3   4   7       97.18      107.87      6.44 o 
  -2   4   7       11.88        7.67      2.65 o 
  -1   4   7        6.35        2.54      1.57 o 
   0   4   7       18.62       22.71      2.81 o 
   1   4   7        2.60        3.46      1.74 o 
   2   4   7       52.80       58.10      6.41 o 
   3   4   7      109.07      109.50      5.73 o 
   4   4   7       69.18       73.82      5.06 o 
   5   4   7      673.53      697.10     18.33 o 
   6   4   7       70.89       68.68      4.36 o 
   7   4   7       14.92       10.00      2.34 o 
   8   4   7        6.45        1.28      2.35 o 
   9   4   7        9.56        5.48      2.90 o 
  10   4   7        2.04        2.73      3.08 o 
 -10   5   7        7.55        5.86      4.49 o 
  -9   5   7        6.39        4.03      3.71 o 
  -8   5   7        0.80        0.79      2.63 o 
  -7   5   7       42.44       44.01      6.04 o 
  -6   5   7       38.93       40.79      4.33 o 
  -5   5   7       17.50       21.81      5.26 o 
  -4   5   7       55.96       58.44      4.77 o 
  -3   5   7       10.11        8.96      2.34 o 
  -2   5   7       89.22       75.28      5.03 o 
  -1   5   7       58.03       60.77      4.47 o 
   0   5   7       21.23       22.55      2.60 o 
   1   5   7        9.43        6.36      1.81 o 
   2   5   7       36.37       32.98      3.66 o 
   3   5   7        3.91        4.18      2.49 o 
   4   5   7      124.12      124.94      6.31 o 
   5   5   7       49.90       55.85      9.54 o 
   6   5   7       49.88       51.86      4.89 o 
   7   5   7       30.96       25.44      3.93 o 
   8   5   7       17.46       24.23      4.81 o 
   9   5   7        4.56        1.71      4.07 o 
  -8   6   7        1.71        5.54      3.54 o 
  -7   6   7       28.28       18.29      3.84 o 
  -6   6   7       12.61       10.40      5.09 o 
  -5   6   7        2.20       -2.04      2.04 o 
  -4   6   7       13.18       19.79      4.63 o 
  -3   6   7      129.43      119.76     10.36 o 
  -2   6   7        0.11        1.27      2.37 o 
  -1   6   7       11.04        9.93      2.37 o 
   0   6   7       16.44       23.60      3.26 o 
   1   6   7       24.98       17.69     10.29 o 
   2   6   7       10.59       20.33      4.07 o 
   3   6   7       63.04       53.71      6.18 o 
   4   6   7       12.14        8.80      3.22 o 
   5   6   7        0.11        1.29      2.86 o 
   6   6   7       13.50       14.51      7.96 o 
   7   6   7       24.12       10.31      4.18 o 
  -6   7   7       16.75       21.63      5.03 o 
  -5   7   7        2.96        1.88      3.10 o 
  -4   7   7        0.38       -2.48      3.58 o 
  -3   7   7        0.09       -0.10      2.72 o 
  -2   7   7        1.74        6.67      2.73 o 
  -1   7   7       52.60       46.37      4.71 o 
   0   7   7        1.38        4.67      3.20 o 
   1   7   7        6.41        6.57      4.27 o 
   2   7   7       15.63       17.38      8.51 o 
   3   7   7        3.42        0.27      3.86 o 
   4   7   7        4.11        1.10      2.99 o 
   5   7   7       11.84       20.29      5.39 o 
 -12   0   8        0.00       -3.88      4.64 o 
 -11   0   8        3.10        2.27      4.45 o 
 -10   0   8        0.34        4.40      5.17 o 
  -9   0   8        4.94        6.32      4.25 o 
  -8   0   8      182.13      148.26     12.90 o 
  -7   0   8       23.16       20.85      5.17 o 
  -6   0   8      240.53      262.31     15.81 o 
  -5   0   8       28.65       28.44      5.29 o 
  -4   0   8       15.43       17.50      4.14 o 
  -3   0   8      186.73      170.63     11.30 o 
  -2   0   8      316.26      322.09     17.61 o 
  -1   0   8     1580.07     1675.84     67.57 o 
   0   0   8     1229.65     1339.53     35.74 o 
   1   0   8      129.79      151.78      7.22 o 
   2   0   8      870.97      825.56     23.66 o 
   3   0   8      464.21      445.90     14.53 o 
   4   0   8       45.86       47.78      4.24 o 
   5   0   8        2.61        3.52      2.02 o 
   6   0   8       54.13       42.22      4.69 o 
   7   0   8       33.38       38.65      8.82 o 
   8   0   8       68.60       64.29      6.27 o 
   9   0   8        3.91        3.21      4.74 o 
  10   0   8        2.41        6.05      5.33 o 
  11   0   8        0.08        1.57      4.99 o 
 -12   1   8        1.78        2.61      4.39 o 
 -11   1   8        5.69        4.15      2.69 o 
 -10   1   8        1.08        0.01      4.67 o 
  -9   1   8      117.52      104.58      9.60 o 
  -8   1   8       15.03        8.00      6.45 o 
  -7   1   8       63.76       66.82      5.90 o 
  -6   1   8       21.95       19.41      3.18 o 
  -5   1   8       14.41       10.94      2.64 o 
  -4   1   8      170.16      154.07      7.60 o 
  -3   1   8       15.84       19.92      2.94 o 
  -2   1   8       10.68        6.01      4.37 o 
  -1   1   8       60.40       67.73      5.11 o 
   0   1   8      189.71      215.66      5.65 o 
   1   1   8       65.21       83.69      3.25 o 
   2   1   8       18.56       18.19      1.99 o 
   3   1   8       20.62       21.11      1.74 o 
   4   1   8        8.75        7.81      1.32 o 
   5   1   8       61.60       64.78      3.66 o 
   6   1   8       33.06       31.96      3.68 o 
   7   1   8        7.75       11.16      2.48 o 
   8   1   8       22.16       17.48      3.32 o 
   9   1   8        6.28        4.89      2.52 o 
  10   1   8       24.53       33.12      4.69 o 
  11   1   8        6.52       -2.73      3.06 o 
 -12   2   8        4.72        8.90      3.21 o 
 -11   2   8        0.81       -1.51      2.59 o 
 -10   2   8        0.04        0.73      2.12 o 
  -9   2   8        1.13        0.86      1.83 o 
  -8   2   8        1.75        2.76      2.05 o 
  -7   2   8        4.20        1.19      1.80 o 
  -6   2   8        7.83        6.52      1.90 o 
  -5   2   8        0.03       -0.36      1.17 o 
  -4   2   8       68.20       55.80      3.78 o 
  -3   2   8       35.92       37.36      3.12 o 
  -2   2   8       76.76       75.67      4.16 o 
  -1   2   8        8.16        9.39      1.76 o 
   0   2   8        0.58        0.69      0.89 o 
   1   2   8      262.38      270.87      7.02 o 
   2   2   8       31.44       31.75      2.05 o 
   3   2   8       20.02       17.38      2.09 o 
   4   2   8       94.71      100.67      4.37 o 
   5   2   8       14.52       13.57      2.87 o 
   6   2   8      149.00      148.51     11.03 o 
   7   2   8      406.20      382.15     12.78 o 
   8   2   8        4.89        2.31      2.37 o 
   9   2   8       78.54       80.42      6.41 o 
  10   2   8       20.90       21.16      4.14 o 
  11   2   8        4.13        3.92      3.05 o 
 -11   3   8        5.96       11.08      4.09 o 
 -10   3   8       14.31       10.84      3.73 o 
  -9   3   8       10.68       17.02      4.17 o 
  -8   3   8       13.47        8.89      4.54 o 
  -7   3   8        0.02        1.64      2.12 o 
  -6   3   8       10.49       13.89      2.99 o 
  -5   3   8       50.43       53.60      5.14 o 
  -4   3   8        0.44        0.91      1.33 o 
  -3   3   8       33.55       38.19      3.63 o 
  -2   3   8      172.82      177.76      5.22 o 
  -1   3   8       37.29       39.79      2.80 o 
   0   3   8        7.10        5.74      1.77 o 
   1   3   8       33.86       29.13      2.71 o 
   2   3   8       75.33       75.98      3.93 o 
   3   3   8      221.46      227.16      6.94 o 
   4   3   8      201.62      192.74      7.39 o 
   5   3   8       60.66       54.55      3.73 o 
   6   3   8        1.56        1.04      1.93 o 
   7   3   8       83.93       89.94      6.55 o 
   8   3   8       81.06       72.95      6.02 o 
   9   3   8       20.23       19.43      4.03 o 
  10   3   8        5.92        4.58      3.08 o 
 -11   4   8       14.34       12.59      4.48 o 
 -10   4   8        1.73        6.79      3.76 o 
  -9   4   8        1.29        3.36      4.39 o 
  -8   4   8       15.13       13.55      4.01 o 
  -7   4   8        1.82        0.65      2.49 o 
  -6   4   8       12.68       11.55      3.41 o 
  -5   4   8        8.55       10.62      2.41 o 
  -4   4   8        6.05        9.65      2.84 o 
  -3   4   8        1.56        4.89      2.34 o 
  -2   4   8       24.04       24.44      3.00 o 
  -1   4   8       98.67       88.79     10.66 o 
   0   4   8        8.31       10.87      2.26 o 
   1   4   8        2.94        4.51      1.74 o 
   2   4   8      122.27      128.43      6.13 o 
   3   4   8       20.98       21.09      3.04 o 
   4   4   8      500.85      486.34     14.22 o 
   5   4   8      161.46      153.40      6.99 o 
   6   4   8       80.83       78.59      5.92 o 
   7   4   8      145.96      164.58     10.28 o 
   8   4   8       13.99        6.17      6.86 o 
   9   4   8        5.92        9.18      3.20 o 
  10   4   8        8.45        6.87      3.47 o 
  -9   5   8        7.19        5.45      3.65 o 
  -8   5   8        2.35        5.09      3.20 o 
  -7   5   8        0.04       -0.25      2.55 o 
  -6   5   8       34.43       38.14      4.34 o 
  -5   5   8        4.92        3.67      2.18 o 
  -4   5   8        1.46        6.80      2.29 o 
  -3   5   8        0.13       -1.49      1.72 o 
  -2   5   8       95.07       90.76      5.72 o 
  -1   5   8        5.64        8.39      2.42 o 
   0   5   8       58.74       50.90      3.70 o 
   1   5   8      141.20      151.94      7.25 o 
   2   5   8       44.46       43.49      4.30 o 
   3   5   8      105.64      106.37      6.29 o 
   4   5   8       97.49       98.62      6.12 o 
   5   5   8      102.14       98.98      6.32 o 
   6   5   8       16.30       11.73      3.08 o 
   7   5   8       25.68       26.81      4.88 o 
   8   5   8        3.70        1.41      4.61 o 
  -8   6   8       10.35       10.53      4.57 o 
  -7   6   8       13.78       14.60      5.16 o 
  -6   6   8        9.37        7.74      2.97 o 
  -5   6   8        3.35        2.56      2.36 o 
  -4   6   8        7.52        3.78      2.56 o 
  -3   6   8        0.06        2.54      2.28 o 
  -2   6   8        0.04       -0.34      2.06 o 
  -1   6   8       48.25       47.21      6.62 o 
   0   6   8        0.64        1.60      2.56 o 
   1   6   8        1.80        5.12      2.67 o 
   2   6   8        1.78       -0.04      2.23 o 
   3   6   8       12.84       10.71      3.55 o 
   4   6   8        9.57       10.16      3.82 o 
   5   6   8        1.46        1.70      3.45 o 
   6   6   8        3.70        3.68      3.72 o 
   7   6   8        6.37        7.53      3.45 o 
  -5   7   8        0.18       -0.84      3.15 o 
  -4   7   8       13.89       12.95      4.46 o 
  -3   7   8        1.14        0.00      2.98 o 
  -2   7   8       10.35        8.39      2.83 o 
  -1   7   8        0.38        1.95      2.25 o 
   0   7   8       21.97       25.16      5.04 o 
   1   7   8       18.29       15.14      9.32 o 
   2   7   8        2.38       -1.20      2.95 o 
   3   7   8        9.81       11.18      4.01 o 
   4   7   8        0.25       -1.83      3.23 o 
 -12   1   9        0.57        2.76      3.08 o 
 -11   1   9        4.59        3.49      2.97 o 
 -10   1   9        0.13       -0.81      2.36 o 
  -9   1   9       13.81       17.64      4.28 o 
  -8   1   9       39.14       38.66      5.38 o 
  -7   1   9        3.42        0.95      1.85 o 
  -6   1   9       37.54       35.82      4.44 o 
  -5   1   9       20.75       19.30      3.48 o 
  -4   1   9      268.26      261.41     11.17 o 
  -3   1   9      196.04      196.21     13.41 o 
  -2   1   9       39.89       37.59      4.25 o 
  -1   1   9      265.73      251.56     10.84 o 
   0   1   9      257.01      250.26      9.16 o 
   1   1   9        0.01       -1.15      1.15 o 
   2   1   9        8.18        8.37      1.95 o 
   3   1   9       19.86       16.89      2.68 o 
   4   1   9       19.90       24.06      3.39 o 
   5   1   9      119.71      124.77     15.42 o 
   6   1   9      219.61      215.16     11.15 o 
   7   1   9       38.12       39.10      4.38 o 
   8   1   9        0.62        1.93      3.11 o 
   9   1   9        1.22        1.69      2.43 o 
  10   1   9       10.55        8.13      3.17 o 
  11   1   9       11.64        5.24      4.24 o 
 -12   2   9       15.15       15.18      4.81 o 
 -11   2   9        3.27       -1.59      2.63 o 
 -10   2   9        1.09        0.01      2.20 o 
  -9   2   9        0.46        0.54      2.02 o 
  -8   2   9        8.23        6.65      2.33 o 
  -7   2   9        0.14       -0.32      1.55 o 
  -6   2   9       12.85       18.80      3.33 o 
  -5   2   9        0.91       -0.40      1.63 o 
  -4   2   9       10.69        8.94      2.02 o 
  -3   2   9        9.56        6.41      1.73 o 
  -2   2   9       99.02      105.47      8.91 o 
  -1   2   9       25.92       19.10      4.43 o 
   0   2   9        0.20        0.77      0.94 o 
   1   2   9        3.16        3.96      1.14 o 
   2   2   9       11.76        9.46      1.76 o 
   3   2   9      493.46      478.97     11.60 o 
   4   2   9       36.07       42.00      3.26 o 
   5   2   9       12.23       10.59      2.43 o 
   6   2   9        3.92        2.58      2.15 o 
   7   2   9        0.03        0.76      1.94 o 
   8   2   9        0.53       -0.81      2.65 o 
   9   2   9       13.89       10.84      3.54 o 
  10   2   9       31.87       30.36      4.76 o 
 -11   3   9        1.27       -0.52      2.62 o 
 -10   3   9        1.04        1.76      4.74 o 
  -9   3   9        4.85        2.67      2.71 o 
  -8   3   9        0.56        2.97      2.43 o 
  -7   3   9        2.43        0.57      2.01 o 
  -6   3   9       18.51       10.57      3.03 o 
  -5   3   9       64.41       67.96      5.88 o 
  -4   3   9      114.57      107.51     10.62 o 
  -3   3   9       46.20       45.11      3.95 o 
  -2   3   9        7.62        7.50      1.46 o 
  -1   3   9        1.05       -0.94      1.15 o 
   0   3   9        8.52        8.35      1.44 o 
   1   3   9       27.13       36.46      3.02 o 
   2   3   9      823.72      837.99     18.19 o 
   3   3   9      101.58       98.36      4.74 o 
   5   3   9       28.62       35.76      4.10 o 
   6   3   9        6.04        4.21      2.83 o 
   7   3   9       14.17        9.40      3.21 o 
   8   3   9        0.16       -0.35      2.09 o 
   9   3   9        0.00        0.01      2.96 o 
  10   3   9        2.98        4.57      3.32 o 
 -10   4   9        2.23       -0.23      3.12 o 
  -9   4   9        3.14        4.21      3.19 o 
  -8   4   9        4.13        9.52      3.50 o 
  -7   4   9       13.92       14.47      3.40 o 
  -6   4   9        7.00        5.99      5.77 o 
  -5   4   9       66.74       61.91      6.05 o 
  -4   4   9       34.89       36.13      7.64 o 
  -3   4   9        0.17        1.28      1.84 o 
  -2   4   9       63.61       56.27      4.46 o 
  -1   4   9       56.85       57.55      4.36 o 
   0   4   9       50.67       58.24      3.89 o 
   1   4   9       80.27       65.92      4.91 o 
   2   4   9      606.91      585.01     16.35 o 
   3   4   9      289.04      278.72      9.93 o 
   4   4   9       13.89       16.55      3.11 o 
   5   4   9      101.70       99.76      6.10 o 
   6   4   9      115.08      118.90      8.77 o 
   7   4   9        0.41       -0.84      2.99 o 
   8   4   9       16.00        7.75      5.00 o 
   9   4   9       19.15       18.62      5.74 o 
  -9   5   9        7.42        8.99      3.76 o 
  -8   5   9        0.05        0.29      2.67 o 
  -7   5   9        0.58        1.37      2.94 o 
  -6   5   9        0.00       -1.58      2.37 o 
  -5   5   9       11.73       11.69      2.88 o 
  -4   5   9        5.85        3.05      2.21 o 
  -3   5   9       12.51       17.03      4.68 o 
  -2   5   9       44.30       49.25      4.63 o 
  -1   5   9        0.01        2.76      1.67 o 
   0   5   9       17.94       13.57      3.02 o 
   1   5   9      102.27       94.97      6.10 o 
   2   5   9        1.42        4.67      2.13 o 
   3   5   9        2.87        0.64      3.63 o 
   4   5   9       87.49       99.42      6.41 o 
   5   5   9        0.01        1.63      2.20 o 
   6   5   9        0.10       -0.62      2.26 o 
   7   5   9        1.86       -2.01      2.81 o 
   8   5   9       36.85       59.64      7.60 o 
  -7   6   9        0.87        0.38      3.38 o 
  -6   6   9        3.99        6.38      2.84 o 
  -5   6   9        0.19       -0.06      2.34 o 
  -4   6   9       16.90       15.80      4.82 o 
  -3   6   9       28.75       28.29      5.12 o 
  -2   6   9        0.03        2.81      2.25 o 
  -1   6   9       45.93       45.67      5.28 o 
   0   6   9        4.08        7.96      2.82 o 
   1   6   9        0.30        1.20      2.17 o 
   2   6   9        4.12       11.54      3.75 o 
   3   6   9        3.88        5.32      3.24 o 
   4   6   9        0.19        1.56      2.91 o 
   5   6   9        3.04        6.31      3.74 o 
   6   6   9        1.76       -0.78      3.49 o 
  -3   7   9        0.05        2.30      2.98 o 
  -2   7   9        0.92       -2.45      2.45 o 
  -1   7   9        6.72       -0.98      3.03 o 
   0   7   9        2.98        2.71      3.36 o 
   1   7   9        0.04        0.13      2.95 o 
   2   7   9        1.39       -2.46      2.94 o 
 -11   0  10       69.40       62.58     12.40 o 
 -10   0  10        3.24        9.07      6.09 o 
  -9   0  10       40.77       32.21      8.21 o 
  -8   0  10       28.89       23.57      6.63 o 
  -7   0  10      125.22      126.44     11.10 o 
  -6   0  10       12.77       11.74      4.17 o 
  -5   0  10       41.61       33.13      6.39 o 
  -4   0  10       14.12        9.55      3.89 o 
  -3   0  10        6.54        5.90      3.28 o 
  -2   0  10        4.79       10.39      3.96 o 
  -1   0  10        2.77        4.82      1.77 o 
   0   0  10        2.59        2.79      1.76 o 
   1   0  10        0.63        1.66      1.61 o 
   2   0  10       39.41       38.37      4.01 o 
   3   0  10      164.81      144.22     10.65 o 
   4   0  10       36.59       37.63      4.37 o 
   5   0  10        0.10       -1.76      1.76 o 
   6   0  10       26.15       17.94      3.74 o 
   7   0  10      136.52      126.55      8.29 o 
   8   0  10      170.67      168.03      9.98 o 
   9   0  10        6.44       11.38      6.25 o 
  10   0  10       20.92       16.02      7.56 o 
 -11   1  10        0.68       -0.93      2.57 o 
 -10   1  10       21.63       21.63      4.23 o 
  -9   1  10       17.30       17.49      3.57 o 
  -8   1  10        3.99        2.82      2.93 o 
  -7   1  10        0.25       -0.26      2.01 o 
  -6   1  10        2.91        4.17      2.14 o 
  -5   1  10       10.63        8.88      2.99 o 
  -4   1  10      181.07      172.01      9.06 o 
  -3   1  10        3.31        6.01      4.94 o 
  -2   1  10       54.12       54.21      5.32 o 
  -1   1  10       47.47       43.90      4.79 o 
   0   1  10       42.94       43.61      3.55 o 
   1   1  10       35.37       31.65      3.25 o 
   2   1  10        9.52        9.24      2.51 o 
   3   1  10       23.03       18.70      2.68 o 
   4   1  10       14.50       11.85      2.55 o 
   5   1  10       12.38       10.68      2.60 o 
   6   1  10        3.07        0.87      2.02 o 
   7   1  10      102.31       91.90      6.35 o 
   8   1  10        1.43        4.11      2.74 o 
   9   1  10        0.34        0.86      2.51 o 
  10   1  10        0.28       -0.65      2.53 o 
 -11   2  10        0.51        0.18      3.11 o 
 -10   2  10        0.09       -2.34      2.34 o 
  -9   2  10        0.74       -0.59      2.13 o 
  -8   2  10        5.93        5.45      2.35 o 
  -7   2  10        5.50        7.74      2.45 o 
  -6   2  10       19.00       19.70      2.86 o 
  -5   2  10        4.60        7.27      3.40 o 
  -4   2  10        3.45        4.89      1.87 o 
  -3   2  10      104.94      124.45      5.88 o 
  -2   2  10        2.03        0.52      1.48 o 
  -1   2  10      656.91      701.84     22.20 o 
   0   2  10      153.91      153.00      5.41 o 
   1   2  10      191.45      183.02      6.19 o 
   2   2  10      121.17      117.35      5.85 o 
   3   2  10       14.29       14.66      3.52 o 
   4   2  10        7.48        8.80      3.15 o 
   5   2  10       24.65       30.49      3.95 o 
   6   2  10       72.28       72.06      5.62 o 
   7   2  10       26.56       22.21      3.84 o 
   8   2  10        5.18       -1.87      2.83 o 
   9   2  10        6.48        0.74      2.97 o 
  10   2  10        3.87        6.94      3.20 o 
 -10   3  10        1.62        3.14      4.66 o 
  -9   3  10        1.38        6.21      2.98 o 
  -8   3  10        0.21        3.87      2.47 o 
  -7   3  10        0.03       -1.05      2.22 o 
  -6   3  10        3.89        3.67      2.60 o 
  -5   3  10        0.48        0.17      1.91 o 
  -4   3  10       46.76       46.27      5.24 o 
  -3   3  10       14.21       13.09      3.20 o 
  -2   3  10       96.60      102.88      4.97 o 
  -1   3  10      192.54      192.52      7.45 o 
   0   3  10        0.08       -1.21      1.22 o 
   1   3  10        2.12        4.17      1.83 o 
   2   3  10       56.02       62.75      4.32 o 
   3   3  10      627.06      639.69     17.33 o 
   4   3  10       26.16       22.72      3.11 o 
   5   3  10        2.58       -1.10      1.83 o 
   7   3  10        5.01        4.04      3.61 o 
   8   3  10        8.39        1.23      5.90 o 
   9   3  10        0.92        1.73      2.92 o 
  -9   4  10        3.86        8.89      3.93 o 
  -8   4  10       17.11       18.77      8.21 o 
  -7   4  10        0.65        2.59      2.70 o 
  -6   4  10        4.15        2.91      5.56 o 
  -5   4  10        2.06        3.90      2.65 o 
  -4   4  10       18.48       23.07     12.04 o 
  -3   4  10       10.44       11.00      3.64 o 
  -2   4  10        0.08        1.19      1.77 o 
  -1   4  10      162.45      174.97      6.45 o 
   0   4  10        6.38        4.48      2.06 o 
   1   4  10     1005.48     1068.77     26.44 o 
   2   4  10       12.34       15.17      2.90 o 
   3   4  10        3.64        2.71      2.29 o 
   4   4  10       44.14       49.86      5.05 o 
   5   4  10       10.67        8.04      3.46 o 
   6   4  10        5.78        4.73      2.87 o 
   7   4  10       10.76        5.23      3.29 o 
   8   4  10       26.62       19.00      9.33 o 
  -8   5  10        0.08        0.76      3.49 o 
  -7   5  10       19.39       23.10      7.39 o 
  -6   5  10        0.97        1.34      3.00 o 
  -5   5  10        4.53        1.14      2.89 o 
  -4   5  10       15.45       12.25      4.12 o 
  -3   5  10      117.40      119.13      7.05 o 
  -2   5  10        9.64        6.20      2.64 o 
  -1   5  10       22.19       28.47      3.27 o 
   0   5  10      213.83      219.18     14.78 o 
   1   5  10       52.53       60.56      5.31 o 
   2   5  10       56.33       59.19      5.32 o 
   3   5  10        2.64        4.61      3.16 o 
   4   5  10        1.99        2.95      2.43 o 
   5   5  10        1.08        1.75      2.53 o 
   6   5  10       12.04       13.19      4.05 o 
   7   5  10        4.67        1.96      4.66 o 
  -6   6  10        5.69        2.98      3.29 o 
  -5   6  10        0.02        4.17      2.80 o 
  -4   6  10       20.77       21.78      4.29 o 
  -3   6  10        0.03       -1.98      1.98 o 
  -2   6  10        2.94        1.73      1.94 o 
  -1   6  10       12.41       11.66      3.16 o 
   0   6  10        8.31       10.52      2.98 o 
   1   6  10       12.42       16.46      3.41 o 
   2   6  10        1.73        1.80      2.44 o 
   3   6  10        0.14        7.51      3.53 o 
   4   6  10        0.18        2.47      2.95 o 
 -11   1  11        1.35        1.59      2.90 o 
 -10   1  11        7.50        5.82      2.89 o 
  -9   1  11        4.64        4.31      2.54 o 
  -8   1  11        4.15        4.87      2.93 o 
  -7   1  11        0.01       -0.02      2.25 o 
  -6   1  11        0.22       -0.79      2.35 o 
  -5   1  11        4.41        1.15      2.22 o 
  -4   1  11       70.07       72.55      7.05 o 
  -3   1  11       18.80       14.98      6.22 o 
  -2   1  11      117.09      138.55      8.52 o 
  -1   1  11       31.44       33.56      3.95 o 
   0   1  11       37.36       47.72      3.94 o 
   1   1  11       36.25       35.61      3.58 o 
   2   1  11        8.23        7.94      2.08 o 
   3   1  11        1.60        2.06      1.78 o 
   4   1  11      112.95       98.60      6.01 o 
   5   1  11       36.82       34.36      4.04 o 
   6   1  11        9.02        2.81      2.31 o 
   7   1  11       10.27        8.31      2.87 o 
   8   1  11        8.63        4.38      3.12 o 
   9   1  11        1.17       -1.88      2.53 o 
 -10   2  11        0.26        0.33      2.51 o 
  -9   2  11        4.00        2.13      2.53 o 
  -8   2  11        2.46        2.34      2.24 o 
  -7   2  11       99.67       99.90      6.24 o 
  -6   2  11        4.50        2.56      2.80 o 
  -5   2  11        3.09        5.73      2.16 o 
  -4   2  11       16.55       19.10      3.49 o 
  -3   2  11       31.93       26.73      3.56 o 
  -2   2  11       14.22       14.78      2.72 o 
  -1   2  11       68.89       68.75      3.98 o 
   0   2  11     1009.87     1057.04     22.01 o 
   1   2  11      101.02       93.33      5.60 o 
   2   2  11       56.66       63.39      4.81 o 
   3   2  11        4.83        3.61      3.31 o 
   4   2  11       35.47       35.59      4.17 o 
   5   2  11       34.06       35.62      8.04 o 
   6   2  11        6.83        2.24      2.21 o 
   7   2  11       33.96       35.23      4.57 o 
   8   2  11       17.07       13.08      3.47 o 
   9   2  11        3.73        4.47      4.61 o 
 -10   3  11        2.80        1.25      2.73 o 
  -9   3  11       16.73       21.25      8.08 o 
  -8   3  11       10.78        4.38      2.99 o 
  -7   3  11        3.56        2.48      2.59 o 
  -6   3  11       90.33       82.81      7.11 o 
  -5   3  11        3.93        4.93      4.34 o 
  -4   3  11       82.31       87.90      7.10 o 
  -3   3  11        0.55       -0.46      2.17 o 
  -2   3  11       68.00       64.55      5.02 o 
  -1   3  11      103.84      103.30      5.85 o 
   0   3  11        4.34        2.26      2.12 o 
   1   3  11      256.44      269.51      9.70 o 
   2   3  11       41.72       38.66      3.82 o 
   3   3  11        2.00       -0.37      1.87 o 
   4   3  11        0.69        3.41      2.04 o 
   5   3  11        1.29        0.25      2.35 o 
   6   3  11       31.25       35.71      4.64 o 
   7   3  11        3.24        2.24      2.78 o 
   8   3  11        6.86        5.92      2.98 o 
  -8   4  11       16.45       13.49      4.00 o 
  -7   4  11       19.80       17.76      4.24 o 
  -6   4  11       25.35       18.43      4.32 o 
  -5   4  11        4.36        3.76      2.89 o 
  -4   4  11       10.10        6.82      4.47 o 
  -3   4  11        0.69        1.24      4.47 o 
  -2   4  11        2.18        2.65      2.11 o 
  -1   4  11        0.12        0.56      1.62 o 
   0   4  11       12.33        6.71      2.40 o 
   1   4  11       19.42       14.53      3.04 o 
   2   4  11       12.02       13.49      2.98 o 
   3   4  11       10.56        8.26      2.64 o 
   4   4  11        0.03       -1.56      2.08 o 
   5   4  11        0.17        1.50      2.89 o 
   6   4  11        1.10        0.23      2.83 o 
   7   4  11       34.54       42.60      6.32 o 
  -7   5  11        1.37       -2.70      2.70 o 
  -6   5  11        0.26       -2.10      7.24 o 
  -5   5  11       43.05       43.09      7.56 o 
  -4   5  11       38.40       46.62      5.09 o 
  -3   5  11        9.23        5.41      3.11 o 
  -2   5  11      125.00      122.28      7.28 o 
  -1   5  11       44.29       53.51      5.22 o 
   0   5  11        2.59        2.34      2.32 o 
   1   5  11        0.48       -0.56      2.25 o 
   2   5  11       63.50       65.20      5.78 o 
   3   5  11        5.51        7.63      4.63 o 
   4   5  11        0.07       -1.06      2.63 o 
   5   5  11        9.91       16.20      8.17 o 
  -4   6  11       10.42       11.10      3.35 o 
  -3   6  11       43.12       49.89      5.55 o 
  -2   6  11       19.71       32.05      4.63 o 
  -1   6  11        3.86        1.40      3.70 o 
   0   6  11        7.41        4.15      2.90 o 
   1   6  11        2.75        8.44      3.20 o 
   2   6  11       22.76       35.15     10.21 o 
   3   6  11        0.26       -0.34      2.97 o 
 -10   0  12        0.06        3.58      5.49 o 
  -9   0  12        0.38       -3.94      4.49 o 
  -8   0  12        0.01        2.74      3.89 o 
  -7   0  12        2.84       -2.25      2.92 o 
  -6   0  12        3.26       -2.54      2.54 o 
  -5   0  12       37.13       43.47      7.77 o 
  -4   0  12       80.68       78.09      9.64 o 
  -3   0  12      151.62      174.21     13.51 o 
  -2   0  12       18.12       20.26      5.60 o 
  -1   0  12        0.00       -1.19      2.58 o 
   0   0  12       16.83       26.36      6.23 o 
   1   0  12       28.01       30.11      6.70 o 
   2   0  12        3.65       -0.79      3.15 o 
   3   0  12        1.66        0.70      3.21 o 
   4   0  12      353.30      282.89     19.80 o 
   5   0  12       31.83       19.26      5.92 o 
   6   0  12       15.98        6.29      5.29 o 
   7   0  12       21.72       16.15      6.59 o 
   8   0  12        2.47       10.05      6.00 o 
 -10   1  12        2.64        0.13      2.83 o 
  -9   1  12        0.04       -1.54      2.31 o 
  -8   1  12        4.54        1.91      3.17 o 
  -7   1  12        1.07       -0.09      3.37 o 
  -6   1  12        0.62       -0.69      2.42 o 
  -5   1  12       30.14       33.52      6.09 o 
  -4   1  12       26.47       24.12      8.05 o 
  -3   1  12      394.73      423.57     16.94 o 
  -2   1  12       42.27       37.98      5.29 o 
  -1   1  12        1.90        0.54      1.80 o 
   0   1  12        4.54        6.36      3.21 o 
   1   1  12      127.62      132.81      8.69 o 
   2   1  12       18.15       21.33      4.17 o 
   3   1  12       52.27       45.85     10.85 o 
   4   1  12       48.67       56.22      8.03 o 
   5   1  12      114.25      115.54     17.34 o 
   6   1  12        2.61        0.29      2.84 o 
   7   1  12        7.86        5.54      3.99 o 
   8   1  12       11.79        4.68      3.81 o 
  -9   2  12        3.60        4.22      5.80 o 
  -8   2  12        0.67        0.99      4.36 o 
  -7   2  12        4.87        8.76      2.52 o 
  -6   2  12        7.39        4.44      2.20 o 
  -5   2  12       13.93       20.21      3.59 o 
  -4   2  12      115.23      125.48      6.67 o 
  -3   2  12       11.03       11.17      2.57 o 
  -2   2  12       80.88       94.64      5.80 o 
  -1   2  12       28.48       32.46      3.12 o 
   0   2  12      108.68      121.76      6.52 o 
   1   2  12        6.35        3.69      2.15 o 
   2   2  12       39.87       42.38      4.36 o 
   3   2  12       75.53       84.73      5.86 o 
   4   2  12        3.35        3.04      2.34 o 
   5   2  12        2.30        3.83      2.94 o 
   6   2  12        9.39        3.58      3.66 o 
   7   2  12        2.54        1.19      2.38 o 
   8   2  12        3.38        4.45      3.10 o 
  -9   3  12        1.95       -1.17      3.06 o 
  -8   3  12        0.06       -1.58      2.49 o 
  -7   3  12        5.21        7.24      3.38 o 
  -6   3  12        3.32       -0.93      2.33 o 
  -5   3  12        0.19       -0.75      2.25 o 
  -4   3  12        1.90        3.50      2.48 o 
  -3   3  12        1.74        2.03      2.58 o 
  -2   3  12       60.91       64.87      7.05 o 
  -1   3  12       51.80       52.92      6.13 o 
   0   3  12       90.81       94.88      7.61 o 
   1   3  12        1.17        3.77      2.14 o 
   2   3  12        2.17        1.87      2.14 o 
   3   3  12        0.26        0.59      2.54 o 
   4   3  12        0.00       -2.52      3.11 o 
   5   3  12       23.81       23.92      4.09 o 
   6   3  12        3.19        5.36      2.89 o 
   7   3  12       12.45       12.29      3.64 o 
  -7   4  12       10.47        8.04      3.66 o 
  -6   4  12       13.76       13.22      4.24 o 
  -5   4  12        0.14        4.30      3.34 o 
  -4   4  12        0.04       -2.85      2.85 o 
  -3   4  12       16.93       22.08      4.47 o 
  -2   4  12       57.12       65.29     17.15 o 
  -1   4  12        7.24        7.26      2.78 o 
   0   4  12       22.55       20.55      3.59 o 
   1   4  12       17.91       19.22      3.44 o 
   2   4  12       29.42       24.74      4.63 o 
   3   4  12        8.77        9.54      2.92 o 
   4   4  12        0.10       -1.74      2.77 o 
   5   4  12        1.50        3.53      3.33 o 
   6   4  12       29.42       21.24      5.25 o 
  -5   5  12        0.00        1.12      3.20 o 
  -4   5  12        3.21        3.98      3.44 o 
  -3   5  12       15.38       18.41      4.31 o 
  -2   5  12       37.54       35.33      5.35 o 
  -1   5  12        0.87        1.18      2.24 o 
   0   5  12       15.92       17.17      3.39 o 
   1   5  12        0.00        2.13      2.63 o 
   2   5  12        0.58        0.23      2.64 o 
   3   5  12        0.48        3.53      2.96 o 
   4   5  12        0.06       -0.06      3.20 o 
  -9   1  13        0.58        1.35      2.71 o 
  -8   1  13        0.01        1.30      3.17 o 
  -7   1  13        7.93       12.96      6.20 o 
  -6   1  13       20.39       22.71      4.70 o 
  -5   1  13       23.74       40.09      5.69 o 
  -4   1  13       19.09       14.69      3.87 o 
  -3   1  13      266.15      316.69     14.46 o 
  -2   1  13       16.47       23.39      4.82 o 
  -1   1  13       64.32       76.21     13.75 o 
   0   1  13       13.13       19.02      4.34 o 
   1   1  13       98.77      101.78      9.69 o 
   2   1  13        9.25        9.75      3.48 o 
   3   1  13       34.47       29.80     10.03 o 
   4   1  13        4.17        1.20      2.69 o 
   5   1  13       10.63       17.18      4.77 o 
   6   1  13        0.02        5.78      6.78 o 
   7   1  13        0.37       -1.22      3.61 o 
  -8   2  13        7.25        6.57      3.24 o 
  -7   2  13        8.45       12.92      3.84 o 
  -6   2  13        0.38       -2.23      2.26 o 
  -5   2  13        1.87        2.53      2.18 o 
  -4   2  13       11.71        8.73      2.91 o 
  -3   2  13       62.93       55.39      7.32 o 
  -2   2  13       39.11       37.63      3.57 o 
  -1   2  13       15.13       12.76      2.89 o 
   0   2  13       30.44       34.40      4.02 o 
   1   2  13        8.83        8.98      2.46 o 
   2   2  13       68.80       74.93      5.72 o 
   3   2  13        4.44        4.32      4.14 o 
   4   2  13        8.98        3.68      2.40 o 
   5   2  13       13.73       11.17      3.75 o 
   6   2  13        3.42        4.47      2.99 o 
   7   2  13        4.06        1.54      3.79 o 
  -8   3  13        0.33       -0.86      2.98 o 
  -7   3  13        0.24       -2.36      2.36 o 
  -6   3  13        2.44        5.15      3.03 o 
  -5   3  13        5.20        5.03      3.14 o 
  -4   3  13        0.79        2.80      3.59 o 
  -3   3  13       13.03        7.77      7.11 o 
  -2   3  13       23.85       23.21      3.20 o 
  -1   3  13       10.46       16.91      4.24 o 
   0   3  13       11.19       21.73      4.22 o 
   1   3  13        8.75       11.35      7.06 o 
   2   3  13        2.12        4.12      3.53 o 
   3   3  13       11.54        9.84      3.74 o 
   4   3  13       19.40       26.07      5.32 o 
   5   3  13       24.28       20.65      7.55 o 
   6   3  13       26.03       24.03      5.26 o 
  -6   4  13        1.03       -1.30      2.98 o 
  -5   4  13        0.53        2.81      3.60 o 
  -4   4  13        1.15       -1.43      2.94 o 
  -3   4  13        2.70        7.56      5.77 o 
  -2   4  13        8.87       13.05      4.02 o 
  -1   4  13        7.98       13.02      4.25 o 
   0   4  13       17.26       14.60      3.49 o 
   1   4  13       13.35       15.40      3.44 o 
   2   4  13       13.83       21.73      3.79 o 
   3   4  13       15.75       24.94      8.09 o 
   4   4  13       11.28       10.69      7.55 o 
  -3   5  13        1.97        6.50      5.98 o 
  -2   5  13        0.25       -0.40      2.84 o 
  -1   5  13       92.52      104.64      7.54 o 
   0   5  13        8.94       13.83      3.57 o 
   1   5  13        3.56       10.26      3.32 o 
   2   5  13        2.63        2.13      2.96 o 
  -8   0  14        0.69       -0.05      4.36 o 
  -7   0  14       58.23       74.52     11.03 o 
  -6   0  14      391.84      419.86     25.68 o 
  -5   0  14       17.93       19.86      6.84 o 
  -4   0  14      106.32      103.17     12.13 o 
  -3   0  14       20.41       23.93      6.77 o 
  -2   0  14        0.00        2.79      3.76 o 
  -1   0  14       64.47       76.46     10.78 o 
   0   0  14       32.72       35.49      7.98 o 
   1   0  14      160.07      177.89     15.56 o 
   2   0  14        0.85        0.50      3.85 o 
   3   0  14       24.62       19.79      6.84 o 
   4   0  14        0.10        2.03      4.29 o 
   5   0  14       15.18       16.84      6.81 o 
   6   0  14        1.51        0.87      4.86 o 
  -8   1  14       10.32        0.69      3.57 o 
  -7   1  14       18.65       20.14      5.97 o 
  -6   1  14       23.19       22.16      8.78 o 
  -5   1  14       89.72       97.05      8.45 o 
  -4   1  14        1.97        0.10      2.71 o 
  -3   1  14        2.72        0.64      2.71 o 
  -2   1  14       48.93       50.16      7.89 o 
  -1   1  14        5.75        7.43      3.41 o 
   0   1  14        3.14        4.80      3.37 o 
   1   1  14        1.25        4.16      3.02 o 
   2   1  14       17.36       16.86      4.39 o 
   3   1  14        0.15       -0.03      3.25 o 
   4   1  14        1.02       -2.17      2.84 o 
   5   1  14        2.28       -2.30      2.80 o 
   6   1  14        0.05        0.06      3.18 o 
  -7   2  14        0.00        3.88      3.15 o 
  -6   2  14        0.15        0.35      2.99 o 
  -5   2  14       11.52       11.85      3.67 o 
  -4   2  14       18.54       18.11      8.67 o 
  -3   2  14        9.50        5.75      2.72 o 
  -2   2  14       36.33       41.76      4.07 o 
  -1   2  14       10.96        7.89      3.66 o 
   0   2  14       12.67       15.38      4.24 o 
   1   2  14        9.59        9.09      7.89 o 
   2   2  14       21.17       18.52      4.60 o 
   3   2  14        3.64        8.26      3.80 o 
   4   2  14        1.44       -1.27      3.11 o 
   5   2  14        5.47        8.38      4.02 o 
  -6   3  14        0.01       -0.75      2.88 o 
  -5   3  14        2.33       -0.69      3.49 o 
  -4   3  14        9.46       12.31      3.91 o 
  -3   3  14        5.01        1.42      2.97 o 
  -2   3  14        0.10       -0.81      2.38 o 
  -1   3  14        5.74        9.17      3.51 o 
   0   3  14        4.71        5.56      3.06 o 
   1   3  14        0.27        2.20      2.93 o 
   2   3  14        0.58        1.67      3.12 o 
   3   3  14       12.98       14.42      4.55 o 
   4   3  14        1.66        3.46      4.57 o 
  -4   4  14        6.79        3.98      3.58 o 
  -3   4  14        0.13        2.40      3.55 o 
  -2   4  14        4.31        1.75      3.75 o 
  -1   4  14        2.61        6.31      4.05 o 
   0   4  14        3.40        2.85      3.57 o 
   1   4  14       33.01       33.34      5.90 o 
   2   4  14        5.35       11.72      4.63 o 
  -6   1  15        4.14        2.30      3.37 o 
  -5   1  15        0.20        1.83      3.64 o 
  -4   1  15       10.31       11.22      4.27 o 
  -3   1  15        8.30        5.43      5.68 o 
  -2   1  15       17.36       13.27      4.39 o 
  -1   1  15        0.42        0.71      3.24 o 
   0   1  15       25.62       30.40      6.09 o 
   1   1  15        0.86        2.79      3.37 o 
   2   1  15       24.57       17.04      4.74 o 
   3   1  15        5.12        4.70      3.32 o 
   4   1  15        4.66        1.84      3.85 o 
  -5   2  15        3.61        4.64      3.46 o 
  -4   2  15        5.59        6.14      3.17 o 
  -3   2  15        0.42        0.46      2.56 o 
  -2   2  15        9.23       10.24      4.06 o 
  -1   2  15        4.34        4.43      5.38 o 
   0   2  15        0.52       -2.27      2.88 o 
   1   2  15        9.89        2.41      5.26 o 
   2   2  15        6.87        4.07      3.90 o 
   3   2  15        7.20       11.15      4.66 o 
  -4   3  15        0.01       -2.98      2.98 o 
  -3   3  15        0.02       -3.98      4.05 o 
  -2   3  15       19.49       23.03      7.85 o 
  -1   3  15        2.63        3.58      4.97 o 
   0   3  15        0.22        1.05      4.27 o 
   1   3  15        2.46        3.74      5.54 o 
   2   3  15        0.38        8.14      6.75 o 
  -4   0  16        1.24        1.28      5.35 o 
  -3   0  16        0.79       -0.70      4.92 o 
  -2   0  16        0.52        2.75      3.47 o 
  -1   0  16        8.80        9.16      6.14 o 
   0   0  16        0.96        0.11      4.70 o 
   1   0  16        4.25       -4.61      4.61 o 
   2   0  16        0.27        4.65      5.89 o 
  -3   1  16        0.01       -2.39      3.15 o 
  -2   1  16       16.00       23.48      3.91 o 
  -1   1  16        0.34       -1.05      3.42 o 
   0   1  16        0.13        4.98      3.91 o 
   1   1  16        1.28        3.84      3.98 o 
  -1   2  16       27.47       43.86     10.30 o 
                                                 
